# Supplementary material for: In silico Prediction of Virus-Host Interactions for Marine Bacteroidetes With the Use of Metagenome-Assembled Genomes
Source: Front Microbiol. 2020 Apr 28;11:738. doi: 10.3389/fmicb.2020.00738 (PMC7198788; doi:10.3389/fmicb.2020.00738)
Supplement: Supplementary file 2 [file Table_1.XLSX]

## Sheet: Bacteroidetes genomes
Supplementary Table S1. List of bacterial genomes used for the host prediction analysis
Genome ID	No. of contigs	Sum of contig length	Taxonomical classification	Contigs predicted as viruses by VirSorter	Reference
GCF_000007585.1	1	2343476	Bacteroidetes;Bacteroidia;Bacteroidales;Porphyromonadaceae;Porphyromonas;Porphyromonas gingivalis	-	NCBI RefSeq
GCF_000009925.1	2	5310990	Bacteroidetes;Bacteroidia;Bacteroidales;Bacteroidaceae;Bacteroides;Bacteroides fragilis	-	NCBI RefSeq
GCF_000010505.1	1	2354886	Bacteroidetes;Bacteroidia;Bacteroidales;Porphyromonadaceae;Porphyromonas;Porphyromonas gingivalis	-	NCBI RefSeq
GCF_000010645.1	5	1224919	Bacteroidetes;Bacteroidia;Bacteroidales;unclassified Bacteroidales;Candidatus Azobacteroides;Candidatus Azobacteroides pseudotrichonymphae	-	NCBI RefSeq
GCF_000011065.1	2	6293399	Bacteroidetes;Bacteroidia;Bacteroidales;Bacteroidaceae;Bacteroides;Bacteroides thetaiotaomicron	-	NCBI RefSeq
GCF_000012825.1	1	5163189	Bacteroidetes;Bacteroidia;Bacteroidales;Bacteroidaceae;Bacteroides;Bacteroides vulgatus	-	NCBI RefSeq
GCF_000012845.1	1	4811379	Bacteroidetes;Bacteroidia;Bacteroidales;Tannerellaceae;Parabacteroides;Parabacteroides distasonis	-	NCBI RefSeq
GCF_000013045.1	2	3587328	Bacteroidetes;Bacteroidetes Order II. Incertae sedis;Rhodothermaceae;Salinibacter;Salinibacter ruber;	-	NCBI RefSeq
GCF_000014145.1	1	4433218	Bacteroidetes;Cytophagia;Cytophagales;Cytophagaceae;Cytophaga;Cytophaga hutchinsonii	-	NCBI RefSeq
GCF_000016645.1	1	6096872	Bacteroidetes;Flavobacteriia;Flavobacteriales;Flavobacteriaceae;Flavobacterium;Flavobacterium johnsoniae	-	NCBI RefSeq
GCF_000020565.1	1	1884364	Bacteroidetes;Cytophagia;Cytophagales;Amoebophilaceae;Candidatus Amoebophilus;Candidatus Amoebophilus asiaticus	-	NCBI RefSeq
GCF_000022605.2	2	640935	Bacteroidetes;Flavobacteriia;Flavobacteriales;Blattabacteriaceae;Blattabacterium;unclassified Blattabacterium	-	NCBI RefSeq
GCF_000023125.1	1	6967790	Bacteroidetes;Cytophagia;Cytophagales;Cytophagaceae;Dyadobacter;Dyadobacter fermentans	-	NCBI RefSeq
GCF_000023285.1	1	2612925	Bacteroidetes;Flavobacteriia;Flavobacteriales;Flavobacteriaceae;Capnocytophaga;Capnocytophaga ochracea	-	NCBI RefSeq
GCF_000023465.1	1	5128187	Bacteroidetes;Flavobacteriia;Flavobacteriales;Flavobacteriaceae;Zunongwangia;Zunongwangia profunda	-	NCBI RefSeq
GCF_000023725.1	1	2768102	Bacteroidetes;Flavobacteriia;Flavobacteriales;Flavobacteriaceae;unclassified Flavobacteriaceae;Flavobacteriaceae bacterium 3519-10	-	NCBI RefSeq
GCF_000023825.1	1	5167383	Bacteroidetes;Sphingobacteriia;Sphingobacteriales;Sphingobacteriaceae;Pedobacter;Pedobacter heparinus	-	NCBI RefSeq
GCF_000024005.1	1	9127347	Bacteroidetes;Chitinophagia;Chitinophagales;Chitinophagaceae;Chitinophaga;Chitinophaga pinensis	-	NCBI RefSeq
GCF_000024125.1	1	3530383	Bacteroidetes;Flavobacteriia;Flavobacteriales;Flavobacteriaceae;Robiginitalea;Robiginitalea biformata	-	NCBI RefSeq
GCF_000024525.1	9	8491258	Bacteroidetes;Cytophagia;Cytophagales;Cytophagaceae;Spirosoma;Spirosoma linguale	-	NCBI RefSeq
GCF_000024845.1	2	3386737	Bacteroidetes;Bacteroidetes Order II. Incertae sedis;Rhodothermaceae;Rhodothermus;Rhodothermus marinus;	-	NCBI RefSeq
GCF_000025925.1	1	3619559	Bacteroidetes;Bacteroidia;Bacteroidales;Prevotellaceae;Prevotella;Prevotella ruminicola	-	NCBI RefSeq
GCF_000025985.1	2	5241700	Bacteroidetes;Bacteroidia;Bacteroidales;Bacteroidaceae;Bacteroides;Bacteroides fragilis	-	NCBI RefSeq
GCF_000060345.1	1	3798465	Bacteroidetes;Flavobacteriia;Flavobacteriales;Flavobacteriaceae;Gramella;Gramella forsetii	-	NCBI RefSeq
GCF_000064305.2	1	2860382	Bacteroidetes;Flavobacteriia;Flavobacteriales;Flavobacteriaceae;Flavobacterium;Flavobacterium psychrophilum	-	NCBI RefSeq
GCF_000090405.2	5	3832918	Bacteroidetes;Bacteroidetes Order II. Incertae sedis;Rhodothermaceae;Salinibacter;Salinibacter ruber;	-	NCBI RefSeq
GCF_000093165.1	2	640442	Bacteroidetes;Flavobacteriia;Flavobacteriales;Blattabacteriaceae;Blattabacterium;unclassified Blattabacterium	-	NCBI RefSeq
GCF_000142965.1	57	3346228	Bacteroidetes;Bacteroidia;Bacteroidales;Prevotellaceae;Prevotella;Prevotella oris	-	NCBI RefSeq
GCF_000143765.1	11	5093512	Bacteroidetes;Sphingobacteriia;Sphingobacteriales;Sphingobacteriaceae;Sphingobacterium;Sphingobacterium spiritivorum	-	NCBI RefSeq
GCF_000143785.1	5	5570640	Bacteroidetes;Flavobacteriia;Flavobacteriales;Flavobacteriaceae;Chryseobacterium;Chryseobacterium gleum	-	NCBI RefSeq
GCF_000144405.1	2	3168282	Bacteroidetes;Bacteroidia;Bacteroidales;Prevotellaceae;Prevotella;Prevotella melaninogenica	-	NCBI RefSeq
GCF_000146675.1	11	2559358	Bacteroidetes;Bacteroidia;Bacteroidales;Prevotellaceae;Prevotella;Prevotella marshii	-	NCBI RefSeq
GCF_000152925.2	1	3302548	Bacteroidetes;Flavobacteriia;Flavobacteriales;Flavobacteriaceae;Dokdonia;unclassified Dokdonia	-	NCBI RefSeq
GCF_000152945.2	1	2961474	Bacteroidetes;Flavobacteriia;Flavobacteriales;Flavobacteriaceae;Polaribacter;unclassified Polaribacter	-	NCBI RefSeq
GCF_000152985.1	1	4244565	Bacteroidetes;Flavobacteriia;Flavobacteriales;Flavobacteriaceae;Leeuwenhoekiella;Leeuwenhoekiella blandensis	-	NCBI RefSeq
GCF_000153165.2	1	3868304	Bacteroidetes;Flavobacteriia;Flavobacteriales;Flavobacteriaceae;Maribacter;unclassified Maribacter	-	NCBI RefSeq
GCF_000153225.1	2	2763458	Bacteroidetes;Flavobacteriia;Flavobacteriales;Flavobacteriaceae;Polaribacter;Polaribacter irgensii	-	NCBI RefSeq
GCF_000153385.1	7	3103424	Bacteroidetes;Flavobacteriia;unclassified Flavobacteriia;Flavobacteria bacterium BBFL7;#N/A;	-	NCBI RefSeq
GCF_000153485.2	1	4321832	Bacteroidetes;Flavobacteriia;Flavobacteriales;Flavobacteriaceae;Psychroflexus;Psychroflexus torquis	-	NCBI RefSeq
GCF_000154105.1	93	4434377	Bacteroidetes;Bacteroidia;Bacteroidales;Tannerellaceae;Parabacteroides;Parabacteroides merdae	-	NCBI RefSeq
GCF_000154125.1	32	6465369	Bacteroidetes;Bacteroidia;Bacteroidales;Bacteroidaceae;Bacteroides;Bacteroides ovatus	-	NCBI RefSeq
GCF_000154205.1	33	4719097	Bacteroidetes;Bacteroidia;Bacteroidales;Bacteroidaceae;Bacteroides;Bacteroides uniformis	-	NCBI RefSeq
GCF_000154465.1	12	2550678	Bacteroidetes;Bacteroidia;Bacteroidales;Rikenellaceae;Alistipes;Alistipes putredinis	-	NCBI RefSeq
GCF_000154525.1	17	4009829	Bacteroidetes;Bacteroidia;Bacteroidales;Bacteroidaceae;Bacteroides;Bacteroides stercoris	-	NCBI RefSeq
GCF_000154725.1	1	5033129	Bacteroidetes;Flavobacteriia;Flavobacteriales;Flavobacteriaceae;Kordia;Kordia algicida	-	NCBI RefSeq
GCF_000154845.1	90	4300117	Bacteroidetes;Bacteroidia;Bacteroidales;Bacteroidaceae;Bacteroides;Bacteroides coprocola	-	NCBI RefSeq
GCF_000155815.1	20	4197635	Bacteroidetes;Bacteroidia;Bacteroidales;Bacteroidaceae;Bacteroides;Bacteroides eggerthii	-	NCBI RefSeq
GCF_000155855.1	9	3028326	Clostridia;Clostridiales;unclassified Clostridiales;[Bacteroides] pectinophilus;#N/A;	-	NCBI RefSeq
GCF_000156075.1	40	5566217	Bacteroidetes;Bacteroidia;Bacteroidales;Bacteroidaceae;Bacteroides;Bacteroides dorei	-	NCBI RefSeq
GCF_000156195.1	33	4892401	Bacteroidetes;Bacteroidia;Bacteroidales;Bacteroidaceae;Bacteroides;Bacteroides finegoldii	-	NCBI RefSeq
GCF_000156495.1	106	4787097	Bacteroidetes;Bacteroidia;Bacteroidales;Tannerellaceae;Parabacteroides;Parabacteroides johnsonii	-	NCBI RefSeq
GCF_000157015.1	33	5530115	Bacteroidetes;Bacteroidia;Bacteroidales;Bacteroidaceae;Bacteroides;Bacteroides fragilis	-	NCBI RefSeq
GCF_000157035.2	10	5166302	Bacteroidetes;Bacteroidia;Bacteroidales;Tannerellaceae;Parabacteroides;unclassified Parabacteroides	-	NCBI RefSeq
GCF_000157055.1	64	7101224	Bacteroidetes;Bacteroidia;Bacteroidales;Bacteroidaceae;Bacteroides;unclassified Bacteroides	-	NCBI RefSeq
GCF_000157075.2	17	5618568	Bacteroidetes;Bacteroidia;Bacteroidales;Bacteroidaceae;Bacteroides;unclassified Bacteroides	-	NCBI RefSeq
GCF_000157095.2	22	5974559	Bacteroidetes;Bacteroidia;Bacteroidales;Bacteroidaceae;Bacteroides;unclassified Bacteroides	-	NCBI RefSeq
GCF_000157915.1	73	4041504	Bacteroidetes;Bacteroidia;Bacteroidales;Bacteroidaceae;Bacteroides;Bacteroides coprophilus	-	NCBI RefSeq
GCF_000157935.1	27	3512473	Bacteroidetes;Bacteroidia;Bacteroidales;Prevotellaceae;Prevotella;Prevotella copri	-	NCBI RefSeq
GCF_000158035.1	66	6870144	Bacteroidetes;Bacteroidia;Bacteroidales;Bacteroidaceae;Bacteroides;Bacteroides cellulosilyticus	-	NCBI RefSeq
GCF_000158335.2	10	5538248	Bacteroidetes;Bacteroidia;Bacteroidales;Bacteroidaceae;Bacteroides;Bacteroides dorei	-	NCBI RefSeq
GCF_000158515.2	39	5442925	Bacteroidetes;Bacteroidia;Bacteroidales;Bacteroidaceae;Bacteroides;unclassified Bacteroides	-	NCBI RefSeq
GCF_000159075.2	12	6920457	Bacteroidetes;Bacteroidia;Bacteroidales;Bacteroidaceae;Bacteroides;unclassified Bacteroides	-	NCBI RefSeq
GCF_000159515.1	40	5232948	Bacteroidetes;Sphingobacteriia;Sphingobacteriales;Sphingobacteriaceae;Sphingobacterium;Sphingobacterium spiritivorum	-	NCBI RefSeq
GCF_000159855.2	5	5116282	Bacteroidetes;Bacteroidia;Bacteroidales;Bacteroidaceae;Bacteroides;unclassified Bacteroides	-	NCBI RefSeq
GCF_000159875.2	15	6760735	Bacteroidetes;Bacteroidia;Bacteroidales;Bacteroidaceae;Bacteroides;Bacteroides thetaiotaomicron	-	NCBI RefSeq
GCF_000159995.1	6	2585719	Bacteroidetes;Bacteroidia;Bacteroidales;Prevotellaceae;Alloprevotella;Alloprevotella tannerae	-	NCBI RefSeq
GCF_000160535.1	30	3273670	Bacteroidetes;Bacteroidia;Bacteroidales;Prevotellaceae;Prevotella;Prevotella bergensis	-	NCBI RefSeq
GCF_000162135.1	18	5236303	Bacteroidetes;Bacteroidia;Bacteroidales;Bacteroidaceae;Bacteroides;Bacteroides fragilis	-	NCBI RefSeq
GCF_000162155.1	36	6003748	Bacteroidetes;Bacteroidia;Bacteroidales;Bacteroidaceae;Bacteroides;unclassified Bacteroides	-	NCBI RefSeq
GCF_000162175.1	24	4927045	Bacteroidetes;Bacteroidia;Bacteroidales;Bacteroidaceae;Bacteroides;unclassified Bacteroides	-	NCBI RefSeq
GCF_000162195.1	35	5419714	Bacteroidetes;Bacteroidia;Bacteroidales;Bacteroidaceae;Bacteroides;unclassified Bacteroides	-	NCBI RefSeq
GCF_000162215.1	15	4487454	Bacteroidetes;Bacteroidia;Bacteroidales;Bacteroidaceae;Bacteroides;unclassified Bacteroides	-	NCBI RefSeq
GCF_000162275.1	22	5370710	Bacteroidetes;Bacteroidia;Bacteroidales;Tannerellaceae;Parabacteroides;unclassified Parabacteroides	-	NCBI RefSeq
GCF_000162415.1	61	4099098	Bacteroidetes;Bacteroidia;Bacteroidales;Prevotellaceae;Prevotella;unclassified Prevotella	-	NCBI RefSeq
GCF_000162455.1	84	3357950	Bacteroidetes;Bacteroidia;Bacteroidales;Prevotellaceae;Prevotella;Prevotella buccae	-	NCBI RefSeq
GCF_000162515.1	57	6446424	Bacteroidetes;Bacteroidia;Bacteroidales;Bacteroidaceae;Bacteroides;unclassified Bacteroides	-	NCBI RefSeq
GCF_000162535.1	61	5749901	Bacteroidetes;Bacteroidia;Bacteroidales;Tannerellaceae;Parabacteroides;unclassified Parabacteroides	-	NCBI RefSeq
GCF_000162555.1	20	6520178	Bacteroidetes;Bacteroidia;Bacteroidales;Bacteroidaceae;Bacteroides;unclassified Bacteroides	-	NCBI RefSeq
GCF_000162915.1	18	3251636	Bacteroidetes;Bacteroidia;Bacteroidales;Prevotellaceae;Prevotella;Prevotella oris	-	NCBI RefSeq
GCF_000162935.1	26	2993935	Bacteroidetes;Bacteroidia;Bacteroidales;Prevotellaceae;Prevotella;Prevotella veroralis	-	NCBI RefSeq
GCF_000163035.1	46	3292341	Bacteroidetes;Bacteroidia;Bacteroidales;Prevotellaceae;Prevotella;Prevotella melaninogenica	-	NCBI RefSeq
GCF_000163055.2	2	2480269	Bacteroidetes;Bacteroidia;Bacteroidales;Prevotellaceae;Prevotella;unclassified Prevotella	-	NCBI RefSeq
GCF_000163495.1	39	3635499	Bacteroidetes;Bacteroidia;Bacteroidales;Prevotellaceae;Prevotella;unclassified Prevotella	-	NCBI RefSeq
GCF_000163655.1	36	5250116	Bacteroidetes;Bacteroidia;Bacteroidales;Bacteroidaceae;Bacteroides;unclassified Bacteroides	-	NCBI RefSeq
GCF_000163675.1	94	6344045	Bacteroidetes;Bacteroidia;Bacteroidales;Bacteroidaceae;Bacteroides;unclassified Bacteroides	-	NCBI RefSeq
GCF_000163695.1	10	2113539	Bacteroidetes;unclassified Bacteroidetes;unclassified Bacteroidetes (miscellaneous);Bacteroidetes oral taxon 274;#N/A;	-	NCBI RefSeq
GCF_000166195.2	1	8408322	Bacteroidetes;Sphingobacteriia;Sphingobacteriales;Sphingobacteriaceae;Mucilaginibacter;Mucilaginibacter paludis	-	NCBI RefSeq
GCF_000166275.1	1	4787724	Bacteroidetes;Cytophagia;Cytophagales;Cyclobacteriaceae;Algoriphagus;Algoriphagus machipongonensis	-	NCBI RefSeq
GCF_000166395.1	1	4059653	Bacteroidetes;Cytophagia;Cytophagales;Cytophagaceae;Leadbetterella;Leadbetterella byssophila	-	NCBI RefSeq
GCF_000169015.1	21	4564814	Bacteroidetes;Bacteroidia;Bacteroidales;Bacteroidaceae;Bacteroides;Bacteroides caccae	-	NCBI RefSeq
GCF_000169175.1	135	9771226	Bacteroidetes;Cytophagia;Cytophagales;Microscillaceae;Microscilla;Microscilla marina	-	NCBI RefSeq
GCF_000169355.1	14	2806989	Bacteroidetes;Flavobacteriia;Flavobacteriales;unclassified Flavobacteriales;unclassified Flavobacteriales (miscellaneous);Flavobacteria bacterium BAL38	-	NCBI RefSeq
GCF_000170795.1	47	5788054	Bacteroidetes;Sphingobacteriia;Sphingobacteriales;Sphingobacteriaceae;Pedobacter;unclassified Pedobacter	-	NCBI RefSeq
GCF_000171875.1	8	3825707	Bacteroidetes;Flavobacteriia;Flavobacteriales;unclassified Flavobacteriales;unclassified Flavobacteriales (miscellaneous);Flavobacteriales bacterium ALC-1	-	NCBI RefSeq
GCF_000172175.1	8	6052596	Bacteroidetes;Bacteroidia;Bacteroidales;Bacteroidaceae;Bacteroides;Bacteroides intestinalis	-	NCBI RefSeq
GCF_000173095.1	17	1905484	Bacteroidetes;Flavobacteriia;unclassified Flavobacteriia;Flavobacteria bacterium MS024-2A;#N/A;	-	NCBI RefSeq
GCF_000173115.1	21	1515248	Bacteroidetes;Flavobacteriia;unclassified Flavobacteriia;Flavobacteria bacterium MS024-3C;#N/A;	-	NCBI RefSeq
GCF_000173675.1	65	2997845	Bacteroidetes;Flavobacteriia;Flavobacteriales;Flavobacteriaceae;Capnocytophaga;Capnocytophaga sputigena	-	NCBI RefSeq
GCF_000174755.1	37	2667138	Bacteroidetes;Flavobacteriia;Flavobacteriales;Flavobacteriaceae;Capnocytophaga;Capnocytophaga gingivalis	-	NCBI RefSeq
GCF_000174775.1	250	2242885	Bacteroidetes;Bacteroidia;Bacteroidales;Porphyromonadaceae;Porphyromonas;Porphyromonas uenonis	-	NCBI RefSeq
GCF_000174815.1	37	2064508	Bacteroidetes;Bacteroidia;Bacteroidales;Porphyromonadaceae;Porphyromonas;Porphyromonas endodontalis	-	NCBI RefSeq
GCF_000177055.1	72	2796067	Bacteroidetes;Bacteroidia;Bacteroidales;Prevotellaceae;Prevotella;Prevotella timonensis	-	NCBI RefSeq
GCF_000177075.1	118	3033961	Bacteroidetes;Bacteroidia;Bacteroidales;Prevotellaceae;Prevotella;Prevotella buccalis	-	NCBI RefSeq
GCF_000177315.1	121	2424432	Bacteroidetes;Bacteroidia;Bacteroidales;Prevotellaceae;Prevotella;Prevotella bivia	-	NCBI RefSeq
GCF_000177355.1	117	2415558	Bacteroidetes;Bacteroidia;Bacteroidales;Prevotellaceae;Prevotella;Prevotella amnii	-	NCBI RefSeq
GCF_000178195.1	117	4781702	Bacteroidetes;Bacteroidia;Bacteroidales;Bacteroidaceae;Bacteroides;Bacteroides vulgatus	-	NCBI RefSeq
GCF_000178215.1	236	6059812	Bacteroidetes;Bacteroidia;Bacteroidales;Bacteroidaceae;Bacteroides;Bacteroides xylanisolvens	-	NCBI RefSeq
GCF_000178275.1	156	6775279	Bacteroidetes;Bacteroidia;Bacteroidales;Bacteroidaceae;Bacteroides;Bacteroides ovatus	-	NCBI RefSeq
GCF_000178295.1	305	6050198	Bacteroidetes;Bacteroidia;Bacteroidales;Bacteroidaceae;Bacteroides;Bacteroides xylanisolvens	-	NCBI RefSeq
GCF_000179055.1	98	3592947	Bacteroidetes;Bacteroidia;Bacteroidales;Prevotellaceae;Prevotella;Prevotella bryantii	-	NCBI RefSeq
GCF_000179675.1	78	3003828	Bacteroidetes;Bacteroidia;Bacteroidales;Prevotellaceae;Prevotella;Prevotella disiens	-	NCBI RefSeq
GCF_000183135.1	1	3685504	Bacteroidetes;Bacteroidia;Bacteroidales;Paludibacteraceae;Paludibacter;Paludibacter propionicigenes	-	NCBI RefSeq
GCF_000183155.1	1	2155121	Bacteroidetes;Flavobacteriia;Flavobacteriales;Flavobacteriaceae;Riemerella;Riemerella anatipestifer	-	NCBI RefSeq
GCF_000183425.1	2	4516490	Bacteroidetes;Cytophagia;Cytophagales;Flammeovirgaceae;Marivirga;Marivirga tractuosa	-	NCBI RefSeq
GCF_000183485.2	86	3464615	Bacteroidetes;Bacteroidia;Bacteroidales;Rikenellaceae;Alistipes;unclassified Alistipes	-	NCBI RefSeq
GCF_000183605.1	58	2199119	Bacteroidetes;Bacteroidia;Bacteroidales;Porphyromonadaceae;Porphyromonas;Porphyromonas asaccharolytica	-	NCBI RefSeq
GCF_000183985.1	9	2663545	Bacteroidetes;Flavobacteriia;Flavobacteriales;Flavobacteriaceae;Capnocytophaga;Capnocytophaga ochracea	-	NCBI RefSeq
GCF_000184135.1	29	2130198	Bacteroidetes;Flavobacteriia;Flavobacteriales;Flavobacteriaceae;Riemerella;Riemerella anatipestifer	-	NCBI RefSeq
GCF_000184945.1	21	3284105	Bacteroidetes;Bacteroidia;Bacteroidales;Prevotellaceae;Prevotella;Prevotella buccae	-	NCBI RefSeq
GCF_000185145.2	4	2839537	Bacteroidetes;Bacteroidia;Bacteroidales;Prevotellaceae;Prevotella;Prevotella oralis	-	NCBI RefSeq
GCF_000185585.1	38	4638757	Bacteroidetes;Bacteroidia;Bacteroidales;Bacteroidaceae;Bacteroides;unclassified Bacteroides	-	NCBI RefSeq
GCF_000185605.1	41	4586481	Bacteroidetes;Bacteroidia;Bacteroidales;Bacteroidaceae;Bacteroides;Bacteroides eggerthii	-	NCBI RefSeq
GCF_000185845.1	40	3274581	Bacteroidetes;Bacteroidia;Bacteroidales;Prevotellaceae;Prevotella;Prevotella salivae	-	NCBI RefSeq
GCF_000186105.1	73	5505782	Bacteroidetes;Bacteroidia;Bacteroidales;Bacteroidaceae;Bacteroides;unclassified Bacteroides	-	NCBI RefSeq
GCF_000186225.1	1	3998906	Bacteroidetes;Bacteroidia;Bacteroidales;Bacteroidaceae;Bacteroides;Bacteroides helcogenes	-	NCBI RefSeq
GCF_000186265.1	1	4888353	Bacteroidetes;Flavobacteriia;Flavobacteriales;Flavobacteriaceae;Cellulophaga;Cellulophaga algicola	-	NCBI RefSeq
GCF_000187895.1	19	4421924	Bacteroidetes;Bacteroidia;Bacteroidales;Bacteroidaceae;Bacteroides;Bacteroides plebeius	-	NCBI RefSeq
GCF_000189415.1	1	2272954	Bacteroidetes;Flavobacteriia;Flavobacteriales;Flavobacteriaceae;Weeksella;Weeksella virosa	-	NCBI RefSeq
GCF_000190535.1	1	4392288	Bacteroidetes;Bacteroidia;Bacteroidales;Odoribacteraceae;Odoribacter;Odoribacter splanchnicus	-	NCBI RefSeq
GCF_000190575.1	4	4308663	Bacteroidetes;Bacteroidia;Bacteroidales;Bacteroidaceae;Bacteroides;Bacteroides salanitronis	-	NCBI RefSeq
GCF_000190595.1	1	3765936	Bacteroidetes;Flavobacteriia;Flavobacteriales;Flavobacteriaceae;Cellulophaga;Cellulophaga lytica	-	NCBI RefSeq
GCF_000190735.1	1	4635236	Bacteroidetes;Sphingobacteriia;Sphingobacteriales;Sphingobacteriaceae;Pseudopedobacter;Pseudopedobacter saltans	-	NCBI RefSeq
GCF_000191065.1	25	3057407	Bacteroidetes;Bacteroidia;Bacteroidales;Prevotellaceae;Prevotella;Prevotella multiformis	-	NCBI RefSeq
GCF_000191565.1	1	2166384	Bacteroidetes;Flavobacteriia;Flavobacteriales;Flavobacteriaceae;Riemerella;Riemerella anatipestifer	-	NCBI RefSeq
GCF_000191765.1	121	3177783	Bacteroidetes;Bacteroidia;Bacteroidales;Prevotellaceae;Prevotella;Prevotella denticola	-	NCBI RefSeq
GCF_000191885.1	211	4324239	Bacteroidetes;Bacteroidia;Marinilabiliales;Marinilabiliaceae;Anaerophaga;Anaerophaga thermohalophila	-	NCBI RefSeq
GCF_000192225.1	29	2548422	Bacteroidetes;Flavobacteriia;Flavobacteriales;Flavobacteriaceae;Capnocytophaga;unclassified Capnocytophaga	-	NCBI RefSeq
GCF_000192845.1	1	6226409	Bacteroidetes;Sphingobacteriia;Sphingobacteriales;Sphingobacteriaceae;Sphingobacterium;unclassified Sphingobacterium	-	NCBI RefSeq
GCF_000193395.1	1	2937589	Bacteroidetes;Bacteroidia;Bacteroidales;Prevotellaceae;Prevotella;Prevotella denticola	-	NCBI RefSeq
GCF_000194605.1	1	4633577	Bacteroidetes;Flavobacteriia;Flavobacteriales;Crocinitomicaceae;Fluviicola;Fluviicola taffensis	-	NCBI RefSeq
GCF_000195615.1	22	3747170	Bacteroidetes;Bacteroidia;Bacteroidales;Bacteroidaceae;Bacteroides;Bacteroides clarus	-	NCBI RefSeq
GCF_000195635.1	97	4330716	Bacteroidetes;Bacteroidia;Bacteroidales;Bacteroidaceae;Bacteroides;Bacteroides fluxus	-	NCBI RefSeq
GCF_000196315.1	1	2952962	Bacteroidetes;Flavobacteriia;Flavobacteriales;Flavobacteriaceae;Croceibacter;Croceibacter atlanticus	-	NCBI RefSeq
GCF_000205165.1	87	3789812	Bacteroidetes;Bacteroidia;Bacteroidales;Prevotellaceae;Paraprevotella;Paraprevotella xylaniphila	-	NCBI RefSeq
GCF_000210575.1	1	3763317	Bacteroidetes;Bacteroidia;Bacteroidales;Rikenellaceae;Alistipes;Alistipes shahii	-	NCBI RefSeq
GCF_000210835.1	1	5373121	Bacteroidetes;Bacteroidia;Bacteroidales;Bacteroidaceae;Bacteroides;Bacteroides fragilis	-	NCBI RefSeq
GCF_000211855.2	1	3296168	Bacteroidetes;Flavobacteriia;Flavobacteriales;Flavobacteriaceae;Lacinutrix;unclassified Lacinutrix	-	NCBI RefSeq
GCF_000212355.1	1	3389993	Bacteroidetes;Flavobacteriia;Flavobacteriales;Flavobacteriaceae;Dokdonia;unclassified Dokdonia	-	NCBI RefSeq
GCF_000212375.1	1	2186370	Bacteroidetes;Bacteroidia;Bacteroidales;Porphyromonadaceae;Porphyromonas;Porphyromonas asaccharolytica	-	NCBI RefSeq
GCF_000212735.1	4	8771651	Bacteroidetes;Saprospiria;Saprospirales;Haliscomenobacteraceae;Haliscomenobacter;Haliscomenobacter hydrossis	-	NCBI RefSeq
GCF_000212915.1	1	2991798	Bacteroidetes;Bacteroidia;Bacteroidales;Bacteroidaceae;Bacteroides;Bacteroides coprosuis	-	NCBI RefSeq
GCF_000213295.2	141	2536778	Bacteroidetes;Flavobacteriia;Flavobacteriales;Flavobacteriaceae;Capnocytophaga;unclassified Capnocytophaga	-	NCBI RefSeq
GCF_000213555.1	25	5176087	Bacteroidetes;Bacteroidia;Bacteroidales;Dysgonamonadaceae;Dysgonomonas;Dysgonomonas gadei	-	NCBI RefSeq
GCF_000213575.1	28	3954365	Bacteroidetes;Bacteroidia;Bacteroidales;Dysgonamonadaceae;Dysgonomonas;Dysgonomonas mossii	-	NCBI RefSeq
GCF_000218235.1	3	3388644	Bacteroidetes;Bacteroidia;Bacteroidales;Prevotellaceae;Prevotella;Prevotella multisaccharivorax	-	NCBI RefSeq
GCF_000218325.1	25	6549476	Bacteroidetes;Bacteroidia;Bacteroidales;Bacteroidaceae;Bacteroides;Bacteroides ovatus	-	NCBI RefSeq
GCF_000218345.1	47	5648441	Bacteroidetes;Bacteroidia;Bacteroidales;Bacteroidaceae;Bacteroides;Bacteroides fragilis	-	NCBI RefSeq
GCF_000218365.1	73	6480532	Bacteroidetes;Bacteroidia;Bacteroidales;Bacteroidaceae;Bacteroides;unclassified Bacteroides	-	NCBI RefSeq
GCF_000218485.1	183	4073879	Bacteroidetes;Flavobacteriia;Flavobacteriales;Flavobacteriaceae;Aquimarina;Aquimarina agarivorans	-	NCBI RefSeq
GCF_000218895.1	6	6919729	Bacteroidetes;Cytophagia;Cytophagales;Cytophagaceae;Runella;Runella slithyformis	-	NCBI RefSeq
GCF_000220155.1	114	3863529	Bacteroidetes;Bacteroidia;Marinilabiliales;Marinilabiliaceae;Thermophagus;Thermophagus xiamenensis	-	NCBI RefSeq
GCF_000220215.1	25	3286469	Bacteroidetes;Bacteroidia;Bacteroidales;Prevotellaceae;Prevotella;Prevotella dentalis	-	NCBI RefSeq
GCF_000220235.1	24	2669193	Bacteroidetes;Bacteroidia;Bacteroidales;Prevotellaceae;Prevotella;Prevotella nigrescens	-	NCBI RefSeq
GCF_000220255.1	40	3127600	Bacteroidetes;Bacteroidia;Bacteroidales;Prevotellaceae;Prevotella;Prevotella pallens	-	NCBI RefSeq
GCF_000220525.1	77	3384629	Bacteroidetes;Flavobacteriia;Flavobacteriales;Flavobacteriaceae;Ochrovirga;Ochrovirga pacifica	-	NCBI RefSeq
GCF_000220585.1	61	3704661	Bacteroidetes;Flavobacteriia;Flavobacteriales;Flavobacteriaceae;Croceivirga;Croceivirga radicis	-	NCBI RefSeq
GCF_000220625.1	1	2571406	Bacteroidetes;Flavobacteriia;Flavobacteriales;Flavobacteriaceae;Capnocytophaga;Capnocytophaga canimorsus	-	NCBI RefSeq
GCF_000222485.1	1	6221273	Bacteroidetes;Cytophagia;Cytophagales;Cyclobacteriaceae;Cyclobacterium;Cyclobacterium marinum	-	NCBI RefSeq
GCF_000224085.1	1	3842422	Bacteroidetes;Flavobacteriia;Flavobacteriales;Flavobacteriaceae;Muricauda;Muricauda ruestringensis	-	NCBI RefSeq
GCF_000224335.1	70	3279329	Bacteroidetes;Flavobacteriia;Flavobacteriales;Flavobacteriaceae;Bizionia;Bizionia argentinensis	-	NCBI RefSeq
GCF_000224595.1	76	4031149	Bacteroidetes;Bacteroidia;Bacteroidales;Prevotellaceae;Prevotella;unclassified Prevotella	-	NCBI RefSeq
GCF_000224615.1	16	2805893	Bacteroidetes;Bacteroidia;Bacteroidales;Prevotellaceae;Prevotella;Prevotella oulorum	-	NCBI RefSeq
GCF_000224745.1	3	3334122	Bacteroidetes;Bacteroidetes Order II. Incertae sedis;Rhodothermaceae;Rhodothermus;Rhodothermus marinus;	-	NCBI RefSeq
GCF_000226135.1	53	6114510	Bacteroidetes;Bacteroidia;Bacteroidales;Bacteroidaceae;Bacteroides;Bacteroides faecis	-	NCBI RefSeq
GCF_000231275.1	6	2855429	Bacteroidetes;Bacteroidia;Bacteroidales;Rikenellaceae;Alistipes;Alistipes indistinctus	-	NCBI RefSeq
GCF_000233435.1	2	590336	Bacteroidetes;Flavobacteriia;Flavobacteriales;Blattabacteriaceae;Blattabacterium;unclassified Blattabacterium	-	NCBI RefSeq
GCF_000233955.1	166	4233768	Bacteroidetes;Bacteroidia;Bacteroidales;Prevotellaceae;Paraprevotella;Paraprevotella clara	-	NCBI RefSeq
GCF_000234055.1	17	2992428	Bacteroidetes;Bacteroidia;Bacteroidales;Prevotellaceae;Prevotella;Prevotella histicola	-	NCBI RefSeq
GCF_000234115.1	30	2593873	Bacteroidetes;Bacteroidia;Bacteroidales;Prevotellaceae;Alloprevotella;Alloprevotella rava	-	NCBI RefSeq
GCF_000235885.1	148	3097322	Bacteroidetes;Bacteroidia;Bacteroidales;Prevotellaceae;Prevotella;Prevotella stercorea	-	NCBI RefSeq
GCF_000236405.1	2	609561	Bacteroidetes;Flavobacteriia;Flavobacteriales;Blattabacteriaceae;Blattabacterium;Blattabacterium punctulatus	-	NCBI RefSeq
GCF_000236705.1	1	4000057	Bacteroidetes;Flavobacteriia;Flavobacteriales;Cryomorphaceae;Owenweeksia;Owenweeksia hongkongensis	-	NCBI RefSeq
GCF_000238215.1	1	3405521	Bacteroidetes;Bacteroidia;Bacteroidales;Tannerellaceae;Tannerella;Tannerella forsythia	-	NCBI RefSeq
GCF_000238695.1	32	3867973	Bacteroidetes;Bacteroidia;Bacteroidales;Tannerellaceae;Tannerella;unclassified Tannerella	-	NCBI RefSeq
GCF_000240075.2	1	3162432	Bacteroidetes;Flavobacteriia;Flavobacteriales;Flavobacteriaceae;Flavobacterium;Flavobacterium columnare	-	NCBI RefSeq
GCF_000240095.2	1	4093812	Bacteroidetes;Flavobacteriia;Flavobacteriales;Flavobacteriaceae;Elizabethkingia;Elizabethkingia anophelis	-	NCBI RefSeq
GCF_000242075.2	7	4026612	Bacteroidetes;Flavobacteriia;Flavobacteriales;Flavobacteriaceae;Myroides;Myroides odoratimimus	-	NCBI RefSeq
GCF_000242095.1	3	4070988	Bacteroidetes;Flavobacteriia;Flavobacteriales;Flavobacteriaceae;Myroides;Myroides odoratimimus	-	NCBI RefSeq
GCF_000242135.1	3	4138659	Bacteroidetes;Flavobacteriia;Flavobacteriales;Flavobacteriaceae;Myroides;Myroides odoratimimus	-	NCBI RefSeq
GCF_000242335.1	4	3350206	Bacteroidetes;Bacteroidia;Bacteroidales;Prevotellaceae;Prevotella;Prevotella dentalis	-	NCBI RefSeq
GCF_000242635.2	1	5202069	Bacteroidetes;Sphingobacteriia;Sphingobacteriales;Sphingobacteriaceae;Solitalea;Solitalea canadensis	-	NCBI RefSeq
GCF_000243015.1	21	3151214	Bacteroidetes;Bacteroidia;Bacteroidales;Prevotellaceae;Prevotella;Prevotella maculosa	-	NCBI RefSeq
GCF_000243035.1	12	2487950	Bacteroidetes;Bacteroidia;Bacteroidales;Prevotellaceae;Prevotella;Prevotella micans	-	NCBI RefSeq
GCF_000243115.2	1	4697343	Bacteroidetes;Chitinophagia;Chitinophagales;Chitinophagaceae;Niabella;Niabella soli	-	NCBI RefSeq
GCF_000243215.1	9	3773011	Bacteroidetes;Bacteroidia;Bacteroidales;Odoribacteraceae;Odoribacter;Odoribacter laneus	-	NCBI RefSeq
GCF_000243235.1	2	3966857	Bacteroidetes;Flavobacteriia;Flavobacteriales;Flavobacteriaceae;Gillisia;Gillisia limnaea	-	NCBI RefSeq
GCF_000243275.1	1	4301842	Bacteroidetes;Flavobacteriia;Flavobacteriales;Flavobacteriaceae;Myroides;Myroides odoratus	-	NCBI RefSeq
GCF_000246855.1	1	9033684	Bacteroidetes;Chitinophagia;Chitinophagales;Chitinophagaceae;Niastella;Niastella koreensis	-	NCBI RefSeq
GCF_000246945.1	226	3458160	Bacteroidetes;Flavobacteriia;Flavobacteriales;Flavobacteriaceae;Myroides;Myroides injenensis	-	NCBI RefSeq
GCF_000250635.1	2	4400185	Bacteroidetes;Saprospiria;Saprospirales;Saprospiraceae;Saprospira;Saprospira grandis	-	NCBI RefSeq
GCF_000250735.1	371	4543205	Bacteroidetes;Bacteroidia;Marinilabiliales;Marinilabiliaceae;Anaerophaga;Anaerophaga thermohalophila	-	NCBI RefSeq
GCF_000252125.1	52	3934101	Bacteroidetes;Flavobacteriia;Flavobacteriales;Flavobacteriaceae;Flavobacterium;Flavobacterium frigoris	-	NCBI RefSeq
GCF_000252855.1	1	2164087	Bacteroidetes;Flavobacteriia;Flavobacteriales;Flavobacteriaceae;Riemerella;Riemerella anatipestifer	-	NCBI RefSeq
GCF_000253275.1	2	3563292	Bacteroidetes;Flavobacteriia;Flavobacteriales;Flavobacteriaceae;Flavobacterium;Flavobacterium branchiophilum	-	NCBI RefSeq
GCF_000255455.1	89	4257070	Bacteroidetes;Flavobacteriia;Flavobacteriales;Flavobacteriaceae;Aquimarina;Aquimarina agarilytica	-	NCBI RefSeq
GCF_000257925.1	74	2945767	Bacteroidetes;Bacteroidia;Bacteroidales;Prevotellaceae;Prevotella;unclassified Prevotella	-	NCBI RefSeq
GCF_000258495.1	379	5141552	Bacteroidetes;Sphingobacteriia;Sphingobacteriales;Sphingobacteriaceae;Pedobacter;Pedobacter agri	-	NCBI RefSeq
GCF_000258765.1	116	2981404	Bacteroidetes;Flavobacteriia;Flavobacteriales;Flavobacteriaceae;Gillisia;Gillisia marina	-	NCBI RefSeq
GCF_000259075.1	72	4982627	Bacteroidetes;Bacteroidia;Marinilabiliales;Marinilabiliaceae;Marinilabilia;Marinilabilia salmonicolor	-	NCBI RefSeq
GCF_000260115.1	2	4508243	Bacteroidetes;Flavobacteriia;Flavobacteriales;Flavobacteriaceae;Joostella;Joostella marina	-	NCBI RefSeq
GCF_000260835.1	44	3086951	Bacteroidetes;Flavobacteriia;Flavobacteriales;Flavobacteriaceae;Imtechella;Imtechella halotolerans	-	NCBI RefSeq
GCF_000261025.1	2	2699437	Bacteroidetes;Bacteroidia;Bacteroidales;Prevotellaceae;Prevotella;Prevotella intermedia	-	NCBI RefSeq
GCF_000262545.1	3	2521238	Bacteroidetes;Bacteroidia;Bacteroidales;Prevotellaceae;Prevotella;Prevotella bivia	-	NCBI RefSeq
GCF_000262715.1	2	632588	Bacteroidetes;Flavobacteriia;Flavobacteriales;Blattabacteriaceae;Blattabacterium;unclassified Blattabacterium	-	NCBI RefSeq
GCF_000263115.1	9	5423654	Bacteroidetes;Bacteroidia;Bacteroidales;Bacteroidaceae;Bacteroides;Bacteroides fragilis	-	NCBI RefSeq
GCF_000264055.1	285	3955605	Bacteroidetes;Flavobacteriia;Flavobacteriales;Flavobacteriaceae;Flavobacterium;unclassified Flavobacterium	-	NCBI RefSeq
GCF_000265075.1	140	3633701	Bacteroidetes;Cytophagia;Cytophagales;Cyclobacteriaceae;Nitritalea;Nitritalea halalkaliphila	-	NCBI RefSeq
GCF_000265365.1	1	3734239	Bacteroidetes;Bacteroidia;Bacteroidales;Rikenellaceae;Alistipes;Alistipes finegoldii	-	NCBI RefSeq
GCF_000265385.1	1	3520671	Bacteroidetes;Flavobacteriia;Flavobacteriales;Flavobacteriaceae;Aequorivita;Aequorivita sublithincola	-	NCBI RefSeq
GCF_000265405.1	1	4196595	Bacteroidetes;Cytophagia;Cytophagales;Cyclobacteriaceae;Belliella;Belliella baltica	-	NCBI RefSeq
GCF_000265465.1	1	2399175	Bacteroidetes;Flavobacteriia;Flavobacteriales;Flavobacteriaceae;Ornithobacterium;Ornithobacterium rhinotracheale	-	NCBI RefSeq
GCF_000265505.1	1	4919337	Bacteroidetes;Cytophagia;Cytophagales;Bernardetiaceae;Bernardetia;Bernardetia litoralis	-	NCBI RefSeq
GCF_000269525.1	12	5300647	Bacteroidetes;Bacteroidia;Bacteroidales;Bacteroidaceae;Bacteroides;Bacteroides fragilis	-	NCBI RefSeq
GCF_000269545.1	16	5124109	Bacteroidetes;Bacteroidia;Bacteroidales;Bacteroidaceae;Bacteroides;Bacteroides finegoldii	-	NCBI RefSeq
GCF_000270225.1	1	2339898	Bacteroidetes;Bacteroidia;Bacteroidales;Porphyromonadaceae;Porphyromonas;Porphyromonas gingivalis	-	NCBI RefSeq
GCF_000271925.1	62	2590781	Bacteroidetes;Flavobacteriia;Flavobacteriales;Flavobacteriaceae;Capnocytophaga;unclassified Capnocytophaga	-	NCBI RefSeq
GCF_000271945.1	104	2242062	Bacteroidetes;Bacteroidia;Bacteroidales;Porphyromonadaceae;Porphyromonas;Porphyromonas gingivalis	-	NCBI RefSeq
GCF_000273015.1	25	7694202	Bacteroidetes;Bacteroidia;Bacteroidales;Bacteroidaceae;Bacteroides;Bacteroides cellulosilyticus	-	NCBI RefSeq
GCF_000273035.1	22	6079576	Bacteroidetes;Bacteroidia;Bacteroidales;Bacteroidaceae;Bacteroides;Bacteroides dorei	-	NCBI RefSeq
GCF_000273055.1	21	6060928	Bacteroidetes;Bacteroidia;Bacteroidales;Bacteroidaceae;Bacteroides;Bacteroides dorei	-	NCBI RefSeq
GCF_000273075.1	20	5409377	Bacteroidetes;Bacteroidia;Bacteroidales;Bacteroidaceae;Bacteroides;Bacteroides dorei	-	NCBI RefSeq
GCF_000273095.1	8	5238793	Bacteroidetes;Bacteroidia;Bacteroidales;Bacteroidaceae;Bacteroides;Bacteroides fragilis	-	NCBI RefSeq
GCF_000273115.1	7	5226222	Bacteroidetes;Bacteroidia;Bacteroidales;Bacteroidaceae;Bacteroides;Bacteroides fragilis	-	NCBI RefSeq
GCF_000273135.1	13	5281556	Bacteroidetes;Bacteroidia;Bacteroidales;Bacteroidaceae;Bacteroides;Bacteroides fragilis	-	NCBI RefSeq
GCF_000273155.1	11	5444546	Bacteroidetes;Bacteroidia;Bacteroidales;Bacteroidaceae;Bacteroides;Bacteroides fragilis	-	NCBI RefSeq
GCF_000273175.1	10	5718278	Bacteroidetes;Bacteroidia;Bacteroidales;Bacteroidaceae;Bacteroides;Bacteroides nordii	-	NCBI RefSeq
GCF_000273195.1	15	7900580	Bacteroidetes;Bacteroidia;Bacteroidales;Bacteroidaceae;Bacteroides;Bacteroides ovatus	-	NCBI RefSeq
GCF_000273215.1	19	7010996	Bacteroidetes;Bacteroidia;Bacteroidales;Bacteroidaceae;Bacteroides;Bacteroides ovatus	-	NCBI RefSeq
GCF_000273235.1	7	5815758	Bacteroidetes;Bacteroidia;Bacteroidales;Bacteroidaceae;Bacteroides;Bacteroides salyersiae	-	NCBI RefSeq
GCF_000273275.1	14	4922797	Bacteroidetes;Bacteroidia;Bacteroidales;Bacteroidaceae;Bacteroides;Bacteroides uniformis	-	NCBI RefSeq
GCF_000273295.1	12	4916502	Bacteroidetes;Bacteroidia;Bacteroidales;Bacteroidaceae;Bacteroides;Bacteroides vulgatus	-	NCBI RefSeq
GCF_000273315.1	13	6067695	Bacteroidetes;Bacteroidia;Bacteroidales;Bacteroidaceae;Bacteroides;Bacteroides xylanisolvens	-	NCBI RefSeq
GCF_000273465.1	28	4611535	Bacteroidetes;Bacteroidia;Bacteroidales;Bacteroidaceae;Bacteroides;Bacteroides eggerthii	-	NCBI RefSeq
GCF_000273725.1	6	5493117	Bacteroidetes;Bacteroidia;Bacteroidales;Bacteroidaceae;Bacteroides;Bacteroides caccae	-	NCBI RefSeq
GCF_000273765.1	5	5290489	Bacteroidetes;Bacteroidia;Bacteroidales;Bacteroidaceae;Bacteroides;Bacteroides fragilis	-	NCBI RefSeq
GCF_000273785.1	8	4958941	Bacteroidetes;Bacteroidia;Bacteroidales;Bacteroidaceae;Bacteroides;Bacteroides uniformis	-	NCBI RefSeq
GCF_000275825.1	5	4495250	Bacteroidetes;Saprospiria;Saprospirales;Saprospiraceae;Saprospira;Saprospira grandis	-	NCBI RefSeq
GCF_000277005.1	267	4537217	Bacteroidetes;Cytophagia;Cytophagales;Hymenobacteraceae;Pontibacter;unclassified Pontibacter	-	NCBI RefSeq
GCF_000277585.1	42	2653757	Bacteroidetes;Flavobacteriia;Flavobacteriales;Flavobacteriaceae;Capnocytophaga;Capnocytophaga ochracea	-	NCBI RefSeq
GCF_000277665.1	38	2545989	Bacteroidetes;Flavobacteriia;Flavobacteriales;Flavobacteriaceae;Capnocytophaga;unclassified Capnocytophaga	-	NCBI RefSeq
GCF_000278705.1	54	5336938	Bacteroidetes;Flavobacteriia;Flavobacteriales;Flavobacteriaceae;Flavobacterium;unclassified Flavobacterium	-	NCBI RefSeq
GCF_000282055.1	113	5102016	Bacteroidetes;Flavobacteriia;Flavobacteriales;Flavobacteriaceae;Flavobacterium;unclassified Flavobacterium	-	NCBI RefSeq
GCF_000282115.1	119	4484672	Bacteroidetes;Flavobacteriia;Flavobacteriales;Flavobacteriaceae;Chryseobacterium;unclassified Chryseobacterium	-	NCBI RefSeq
GCF_000283015.1	51	3384849	Bacteroidetes;Flavobacteriia;Flavobacteriales;Flavobacteriaceae;Arenitalea;Arenitalea lutea	-	NCBI RefSeq
GCF_000285455.1	38	3489612	Bacteroidetes;Bacteroidia;Bacteroidales;Rikenellaceae;Alistipes;Alistipes timonensis	-	NCBI RefSeq
GCF_000287635.1	47	3164912	Bacteroidetes;Bacteroidia;Bacteroidales;Prevotellaceae;Prevotella;unclassified Prevotella	-	NCBI RefSeq
GCF_000292995.1	51	2265201	Bacteroidetes;Bacteroidia;Bacteroidales;Porphyromonadaceae;Porphyromonas;unclassified Porphyromonas	-	NCBI RefSeq
GCF_000293175.1	75	2785060	Bacteroidetes;Flavobacteriia;Flavobacteriales;Flavobacteriaceae;Capnocytophaga;unclassified Capnocytophaga	-	NCBI RefSeq
GCF_000295655.1	1	2309519	Bacteroidetes;Flavobacteriia;Flavobacteriales;Flavobacteriaceae;Riemerella;Riemerella anatipestifer	-	NCBI RefSeq
GCF_000295935.2	56	5036047	Bacteroidetes;Cytophagia;Cytophagales;Cyclobacteriaceae;Indibacter;Indibacter alkaliphilus	-	NCBI RefSeq
GCF_000296465.1	5	3443906	Bacteroidetes;Bacteroidia;Bacteroidales;Barnesiellaceae;Barnesiella;Barnesiella intestinihominis	-	NCBI RefSeq
GCF_000296815.2	14	7626970	Bacteroidetes;Cytophagia;Cytophagales;Cytophagaceae;Fibrisoma;Fibrisoma limi	-	NCBI RefSeq
GCF_000297695.1	9	5587362	Bacteroidetes;Bacteroidia;Bacteroidales;Bacteroidaceae;Bacteroides;Bacteroides fragilis	-	NCBI RefSeq
GCF_000297735.1	14	5419684	Bacteroidetes;Bacteroidia;Bacteroidales;Bacteroidaceae;Bacteroides;Bacteroides fragilis	-	NCBI RefSeq
GCF_000297755.1	9	5449187	Bacteroidetes;Bacteroidia;Bacteroidales;Bacteroidaceae;Bacteroides;Bacteroides fragilis	-	NCBI RefSeq
GCF_000297855.1	4	4136542	Bacteroidetes;Flavobacteriia;Flavobacteriales;Flavobacteriaceae;Myroides;Myroides odoratimimus	-	NCBI RefSeq
GCF_000297875.1	14	4227641	Bacteroidetes;Flavobacteriia;Flavobacteriales;Flavobacteriaceae;Myroides;Myroides odoratus	-	NCBI RefSeq
GCF_000298295.1	358	4842844	Bacteroidetes;Cytophagia;Cytophagales;Cyclobacteriaceae;Cecembia;Cecembia lonarensis	-	NCBI RefSeq
GCF_000300875.1	80	3572447	Bacteroidetes;Flavobacteriia;Flavobacteriales;Flavobacteriaceae;Galbibacter;Galbibacter marinus	-	NCBI RefSeq
GCF_000301075.1	7	2332784	Bacteroidetes;Flavobacteriia;Flavobacteriales;Flavobacteriaceae;Bergeyella;Bergeyella zoohelcum	-	NCBI RefSeq
GCF_000301095.1	5	2499181	Bacteroidetes;Flavobacteriia;Flavobacteriales;Flavobacteriaceae;Bergeyella;Bergeyella zoohelcum	-	NCBI RefSeq
GCF_000302595.1	16	4228921	Bacteroidetes;Sphingobacteriia;Sphingobacteriales;Sphingobacteriaceae;Pedobacter;Pedobacter arcticus	-	NCBI RefSeq
GCF_000304195.1	6	5115628	Bacteroidetes;Bacteroidia;Bacteroidales;Bacteroidaceae;Bacteroides;Bacteroides finegoldii	-	NCBI RefSeq
GCF_000304455.1	2	944930	Bacteroidetes;Cytophagia;Cytophagales;Amoebophilaceae;Candidatus Cardinium;Cardinium endosymbiont of Encarsia pergandiella	-	NCBI RefSeq
GCF_000307345.1	13	4930620	Bacteroidetes;Bacteroidia;Bacteroidales;Tannerellaceae;Parabacteroides;Parabacteroides merdae	-	NCBI RefSeq
GCF_000307375.1	6	4629061	Bacteroidetes;Bacteroidia;Bacteroidales;Tannerellaceae;Parabacteroides;Parabacteroides johnsonii	-	NCBI RefSeq
GCF_000307395.1	14	6708209	Bacteroidetes;Bacteroidia;Bacteroidales;Tannerellaceae;Parabacteroides;Parabacteroides goldsteinii	-	NCBI RefSeq
GCF_000307435.1	10	5338538	Bacteroidetes;Bacteroidia;Bacteroidales;Tannerellaceae;Parabacteroides;Parabacteroides distasonis	-	NCBI RefSeq
GCF_000307455.1	5	5063281	Bacteroidetes;Bacteroidia;Bacteroidales;Tannerellaceae;Parabacteroides;Parabacteroides distasonis	-	NCBI RefSeq
GCF_000307475.1	24	5160574	Bacteroidetes;Bacteroidia;Bacteroidales;Tannerellaceae;Parabacteroides;unclassified Parabacteroides	-	NCBI RefSeq
GCF_000307495.1	11	4458741	Bacteroidetes;Bacteroidia;Bacteroidales;Tannerellaceae;Parabacteroides;Parabacteroides merdae	-	NCBI RefSeq
GCF_000311925.1	4	3163675	Bacteroidetes;Bacteroidia;Bacteroidales;Rikenellaceae;Alistipes;Alistipes obesi	-	NCBI RefSeq
GCF_000312145.1	6	4017609	Bacteroidetes;Bacteroidia;Bacteroidales;Rikenellaceae;Alistipes;Alistipes senegalensis	-	NCBI RefSeq
GCF_000312305.1	102	4080115	Bacteroidetes;Bacteroidia;Bacteroidales;Prevotellaceae;Prevotella;Prevotella conceptionensis	-	NCBI RefSeq
GCF_000312445.1	14	2536876	Bacteroidetes;Bacteroidia;Bacteroidales;unclassified Bacteroidales;Phocaeicola;Phocaeicola abscessus	-	NCBI RefSeq
GCF_000315485.1	15	7087734	Bacteroidetes;Bacteroidia;Bacteroidales;Bacteroidaceae;Bacteroides;Bacteroides oleiciplenus	-	NCBI RefSeq
GCF_000318095.2	24	2553017	Bacteroidetes;Bacteroidia;Bacteroidales;Prevotellaceae;Alloprevotella;Prevotella sp. oral taxon 473	-	NCBI RefSeq
GCF_000318195.2	71	2853490	Bacteroidetes;Bacteroidia;Bacteroidales;Prevotellaceae;Prevotella;Prevotella saccharolytica	-	NCBI RefSeq
GCF_000318215.2	18	2101485	Bacteroidetes;Bacteroidia;Bacteroidales;Porphyromonadaceae;Porphyromonas;Porphyromonas catoniae	-	NCBI RefSeq
GCF_000318255.2	76	2634285	Bacteroidetes;Flavobacteriia;Flavobacteriales;Flavobacteriaceae;Capnocytophaga;unclassified Capnocytophaga	-	NCBI RefSeq
GCF_000318275.2	103	2656035	Bacteroidetes;Flavobacteriia;Flavobacteriales;Flavobacteriaceae;Capnocytophaga;unclassified Capnocytophaga	-	NCBI RefSeq
GCF_000318295.1	127	3218123	Bacteroidetes;Flavobacteriia;Flavobacteriales;Flavobacteriaceae;Capnocytophaga;unclassified Capnocytophaga	-	NCBI RefSeq
GCF_000318315.2	63	2739607	Bacteroidetes;Flavobacteriia;Flavobacteriales;Flavobacteriaceae;Capnocytophaga;unclassified Capnocytophaga	-	NCBI RefSeq
GCF_000321205.1	60	2772824	Bacteroidetes;Bacteroidia;Bacteroidales;Rikenellaceae;Alistipes;Alistipes ihumii	-	NCBI RefSeq
GCF_000321285.1	31	2172634	Bacteroidetes;Flavobacteriia;Flavobacteriales;Flavobacteriaceae;Riemerella;Riemerella anatipestifer	-	NCBI RefSeq
GCF_000325705.1	1	5608040	Bacteroidetes;Cytophagia;Cytophagales;Cyclobacteriaceae;Echinicola;Echinicola vietnamensis	-	NCBI RefSeq
GCF_000330725.2	39	4854424	Bacteroidetes;Cytophagia;Cytophagales;Cyclobacteriaceae;Mariniradius;Mariniradius saccharolyticus	-	NCBI RefSeq
GCF_000331105.1	2	6937263	Bacteroidetes;Cytophagia;Cytophagales;Cytophagaceae;Fibrella;Fibrella aestuarina	-	NCBI RefSeq
GCF_000331535.1	226	6737864	Bacteroidetes;Cytophagia;Cytophagales;Flammeovirgaceae;Fulvivirga;Fulvivirga imtechensis	-	NCBI RefSeq
GCF_000331695.1	1	2166321	Bacteroidetes;Flavobacteriia;Flavobacteriales;Flavobacteriaceae;Riemerella;Riemerella anatipestifer	-	NCBI RefSeq
GCF_000331815.1	66	4032720	Bacteroidetes;Flavobacteriia;Flavobacteriales;Flavobacteriaceae;Elizabethkingia;Elizabethkingia anophelis	-	NCBI RefSeq
GCF_000331975.1	1	263431	Bacteroidetes;Flavobacteriia;Flavobacteriales;unclassified Flavobacteriales;Candidatus Uzinura;Candidatus Uzinura diaspidicola	-	NCBI RefSeq
GCF_000332115.1	1	3914632	Bacteroidetes;Flavobacteriia;Flavobacteriales;Flavobacteriaceae;Nonlabens;Nonlabens dokdonensis	-	NCBI RefSeq
GCF_000333295.1	1131	5391770	Bacteroidetes;unclassified Bacteroidetes;unclassified Bacteroidetes (miscellaneous);Cytophagales bacterium B6;#N/A;	-	NCBI RefSeq
GCF_000333355.1	697	4165754	Bacteroidetes;Flavobacteriia;Flavobacteriales;Flavobacteriaceae;Flavobacterium;unclassified Flavobacterium	-	NCBI RefSeq
GCF_000334405.1	2	638184	Bacteroidetes;Flavobacteriia;Flavobacteriales;Blattabacteriaceae;Blattabacterium;unclassified Blattabacterium	-	NCBI RefSeq
GCF_000335775.1	84	5198514	Bacteroidetes;Flavobacteriia;Flavobacteriales;Flavobacteriaceae;Flavobacterium;unclassified Flavobacterium	-	NCBI RefSeq
GCF_000336235.1	131	3021735	Bacteroidetes;Bacteroidia;Bacteroidales;Prevotellaceae;Prevotella;Prevotella nigrescens	-	NCBI RefSeq
GCF_000341755.1	22	711370	Bacteroidetes;Flavobacteriia;Flavobacteriales;Flavobacteriaceae;Flavobacterium;unclassified Flavobacterium	-	NCBI RefSeq
GCF_000346615.1	109	4805588	Bacteroidetes;Cytophagia;Cytophagales;Flammeovirgaceae;Nafulsella;Nafulsella turpanensis	-	NCBI RefSeq
GCF_000348685.1	47	3055484	Bacteroidetes;Flavobacteriia;Flavobacteriales;Flavobacteriaceae;Xanthomarina;Xanthomarina gelatinilytica	-	NCBI RefSeq
GCF_000348805.1	1	632490	Bacteroidetes;Flavobacteriia;Flavobacteriales;Blattabacteriaceae;Blattabacterium;Blattabacterium cuenoti	-	NCBI RefSeq
GCF_000348925.1	237	4759956	Bacteroidetes;Cytophagia;Cytophagales;Flammeovirgaceae;Cesiribacter;Cesiribacter andamanensis	-	NCBI RefSeq
GCF_000355805.1	1	3305193	Bacteroidetes;Flavobacteriia;Flavobacteriales;Flavobacteriaceae;Dokdonia;unclassified Dokdonia	-	NCBI RefSeq
GCF_000355905.1	62	3311768	Bacteroidetes;Flavobacteriia;Flavobacteriales;Flavobacteriaceae;Psychroflexus;Psychroflexus gondwanensis	-	NCBI RefSeq
GCF_000364265.1	4	6871394	Bacteroidetes;Bacteroidia;Bacteroidales;Tannerellaceae;Parabacteroides;unclassified Parabacteroides	-	NCBI RefSeq
GCF_000367325.1	34	3840286	Bacteroidetes;Flavobacteriia;Flavobacteriales;Flavobacteriaceae;Elizabethkingia;Elizabethkingia meningoseptica	-	NCBI RefSeq
GCF_000372405.1	95	2356678	Bacteroidetes;Bacteroidia;Bacteroidales;Porphyromonadaceae;Porphyromonas;Porphyromonas somerae	-	NCBI RefSeq
GCF_000373085.1	94	4510688	Bacteroidetes;Bacteroidia;Bacteroidales;Bacteroidaceae;Bacteroides;Bacteroides massiliensis	-	NCBI RefSeq
GCF_000373105.1	85	7082771	Bacteroidetes;Saprospiria;Saprospirales;Lewinellaceae;Lewinella;Lewinella persica	-	NCBI RefSeq
GCF_000373185.1	61	3455832	Bacteroidetes;Bacteroidia;Bacteroidales;Prevotellaceae;Prevotella;Prevotella paludivivens	-	NCBI RefSeq
GCF_000373245.1	23	5442202	Bacteroidetes;Cytophagia;Cytophagales;Cyclobacteriaceae;Echinicola;Echinicola pacifica	-	NCBI RefSeq
GCF_000373265.1	12	4581480	Bacteroidetes;Cytophagia;Cytophagales;Hymenobacteraceae;Pontibacter;Pontibacter roseus	-	NCBI RefSeq
GCF_000373705.1	50	2435292	Bacteroidetes;Bacteroidia;Bacteroidales;Prevotellaceae;Prevotella;Prevotella micans	-	NCBI RefSeq
GCF_000374025.1	73	8129284	Bacteroidetes;Cytophagia;Cytophagales;Cytophagaceae;Spirosoma;Spirosoma panaciterrae	-	NCBI RefSeq
GCF_000374045.1	73	6107890	Bacteroidetes;Chitinophagia;Chitinophagales;Chitinophagaceae;Segetibacter;Segetibacter koreensis	-	NCBI RefSeq
GCF_000374065.1	69	6613584	Bacteroidetes;Cytophagia;Cytophagales;Cytophagaceae;Spirosoma;Spirosoma luteum	-	NCBI RefSeq
GCF_000374085.1	238	7547982	Bacteroidetes;Cytophagia;Cytophagales;Cytophagaceae;Spirosoma;Spirosoma spitsbergense	-	NCBI RefSeq
GCF_000374125.1	25	5927438	Bacteroidetes;Chitinophagia;Chitinophagales;Chitinophagaceae;Niabella;Niabella aurantiaca	-	NCBI RefSeq
GCF_000374365.1	102	4917576	Bacteroidetes;Bacteroidia;Bacteroidales;Bacteroidaceae;Bacteroides;Bacteroides gallinarum	-	NCBI RefSeq
GCF_000374405.1	67	2436793	Bacteroidetes;Flavobacteriia;Flavobacteriales;Flavobacteriaceae;Riemerella;Riemerella columbina	-	NCBI RefSeq
GCF_000374505.1	29	3865648	Bacteroidetes;Bacteroidia;Bacteroidales;Rikenellaceae;Alistipes;Alistipes onderdonkii	-	NCBI RefSeq
GCF_000374585.1	42	3619906	Bacteroidetes;Bacteroidia;Bacteroidales;Bacteroidaceae;Bacteroides;Bacteroides barnesiae	-	NCBI RefSeq
GCF_000375405.1	72	2634691	Bacteroidetes;Bacteroidia;Bacteroidales;Bacteroidaceae;Bacteroides;Bacteroides propionicifaciens	-	NCBI RefSeq
GCF_000375645.1	87	2023236	Bacteroidetes;Bacteroidia;Bacteroidales;Porphyromonadaceae;Porphyromonas;Porphyromonas bennonis	-	NCBI RefSeq
GCF_000376405.1	32	3923801	Bacteroidetes;Bacteroidia;Bacteroidales;Dysgonamonadaceae;Dysgonomonas;Dysgonomonas mossii	-	NCBI RefSeq
GCF_000377625.1	28	2845746	Bacteroidetes;Bacteroidia;Bacteroidales;Prevotellaceae;Prevotella;Prevotella veroralis	-	NCBI RefSeq
GCF_000377685.1	46	3063215	Bacteroidetes;Bacteroidia;Bacteroidales;Prevotellaceae;Prevotella;Prevotella oris	-	NCBI RefSeq
GCF_000378065.1	63	2315387	Bacteroidetes;Bacteroidia;Bacteroidales;Porphyromonadaceae;Porphyromonas;Porphyromonas gulae	-	NCBI RefSeq
GCF_000378085.1	31	3508589	Bacteroidetes;Bacteroidia;Bacteroidales;Prevotellaceae;Prevotella;Prevotella loescheii	-	NCBI RefSeq
GCF_000378485.1	23	4489248	Bacteroidetes;Flavobacteriia;Flavobacteriales;Flavobacteriaceae;Flavobacterium;Flavobacterium rivuli	-	NCBI RefSeq
GCF_000378745.1	77	2391937	Bacteroidetes;Bacteroidia;Bacteroidales;Prevotellaceae;Prevotella;Prevotella amnii	-	NCBI RefSeq
GCF_000378765.1	17	3001811	Bacteroidetes;Flavobacteriia;Flavobacteriales;Flavobacteriaceae;Psychroflexus;Psychroflexus tropicus	-	NCBI RefSeq
GCF_000379185.1	37	2657104	Bacteroidetes;Flavobacteriia;Flavobacteriales;Flavobacteriaceae;Capnocytophaga;Capnocytophaga cynodegmi	-	NCBI RefSeq
GCF_000379665.1	16	4770838	Bacteroidetes;Bacteroidia;Bacteroidales;Odoribacteraceae;Butyricimonas;Butyricimonas synergistica	-	NCBI RefSeq
GCF_000379725.1	47	4425125	Bacteroidetes;Cytophagia;Cytophagales;Cytophagaceae;Cytophaga;Cytophaga aurantiaca	-	NCBI RefSeq
GCF_000379765.1	101	9536821	Bacteroidetes;Cytophagia;Cytophagales;Flammeovirgaceae;Flexithrix;Flexithrix dorotheae	-	NCBI RefSeq
GCF_000379805.1	89	7298817	Bacteroidetes;Saprospiria;Saprospirales;Lewinellaceae;Lewinella;Lewinella cohaerens	-	NCBI RefSeq
GCF_000379925.1	124	2516477	Bacteroidetes;Bacteroidia;Bacteroidales;Porphyromonadaceae;Porphyromonas;Porphyromonas levii	-	NCBI RefSeq
GCF_000379945.1	31	2214526	Bacteroidetes;Bacteroidia;Bacteroidales;Porphyromonadaceae;Porphyromonas;Porphyromonas macacae	-	NCBI RefSeq
GCF_000379965.1	12	2650108	Bacteroidetes;Bacteroidia;Bacteroidales;Prevotellaceae;Prevotella;Prevotella nanceiensis	-	NCBI RefSeq
GCF_000380985.1	37	4776693	Bacteroidetes;Bacteroidia;Bacteroidales;Dysgonamonadaceae;Proteiniphilum;Proteiniphilum acetatigenes	-	NCBI RefSeq
GCF_000381365.1	6	5315450	Bacteroidetes;Bacteroidia;Bacteroidales;Bacteroidaceae;Bacteroides;Bacteroides salyersiae	-	NCBI RefSeq
GCF_000381545.1	51	5193701	Bacteroidetes;Cytophagia;Cytophagales;Cytophagaceae;Rhodonellum;Rhodonellum psychrophilum	-	NCBI RefSeq
GCF_000382125.1	19	3906474	Bacteroidetes;Flavobacteriia;Flavobacteriales;Flavobacteriaceae;Eudoraea;Eudoraea adriatica	-	NCBI RefSeq
GCF_000382205.1	14	7376607	Bacteroidetes;Cytophagia;Cytophagales;Cytophagaceae;Dyadobacter;Dyadobacter beijingensis	-	NCBI RefSeq
GCF_000382225.1	62	4253037	Bacteroidetes;Cytophagia;Cytophagales;Hymenobacteraceae;Hymenobacter;Hymenobacter aerophilus	-	NCBI RefSeq
GCF_000382385.1	60	3314235	Bacteroidetes;Bacteroidia;Bacteroidales;Prevotellaceae;Prevotella;Prevotella maculosa	-	NCBI RefSeq
GCF_000382425.1	28	3792478	Bacteroidetes;Flavobacteriia;Flavobacteriales;Flavobacteriaceae;Empedobacter;Empedobacter brevis	-	NCBI RefSeq
GCF_000382445.1	15	4646209	Bacteroidetes;Bacteroidia;Bacteroidales;Bacteroidaceae;Bacteroides;Bacteroides massiliensis	-	NCBI RefSeq
GCF_000382465.1	10	6096022	Bacteroidetes;Bacteroidia;Bacteroidales;Bacteroidaceae;Bacteroides;unclassified Bacteroides	-	NCBI RefSeq
GCF_000383355.1	80	2544614	Bacteroidetes;Flavobacteriia;Flavobacteriales;Flavobacteriaceae;Flavobacterium;unclassified Flavobacterium	-	NCBI RefSeq
GCF_000383955.1	4	6546036	Bacteroidetes;Cytophagia;Cytophagales;Cytophagaceae;Rudanella;Rudanella lutea	-	NCBI RefSeq
GCF_000384835.1	55	263384	Bacteroidetes;Flavobacteriia;Flavobacteriales;Flavobacteriaceae;Flavobacterium;unclassified Flavobacterium	-	NCBI RefSeq
GCF_000390185.1	128	5392044	Bacteroidetes;Cytophagia;Cytophagales;Cyclobacteriaceae;Lunatimonas;Lunatimonas lonarensis	-	NCBI RefSeq
GCF_000401415.1	115	3796928	Bacteroidetes;Flavobacteriia;Flavobacteriales;Flavobacteriaceae;Elizabethkingia;Elizabethkingia meningoseptica	-	NCBI RefSeq
GCF_000403135.1	149	4687695	Bacteroidetes;Sphingobacteriia;Sphingobacteriales;Sphingobacteriaceae;Arcticibacter;Arcticibacter svalbardensis	-	NCBI RefSeq
GCF_000403155.2	6	6232883	Bacteroidetes;Bacteroidia;Bacteroidales;Bacteroidaceae;Bacteroides;Bacteroides thetaiotaomicron	-	NCBI RefSeq
GCF_000403175.1	11	4835507	Bacteroidetes;Bacteroidia;Bacteroidales;Bacteroidaceae;Bacteroides;Bacteroides uniformis	-	NCBI RefSeq
GCF_000403195.1	20	5464209	Bacteroidetes;Bacteroidia;Bacteroidales;Bacteroidaceae;Bacteroides;Bacteroides sartorii	-	NCBI RefSeq
GCF_000403235.1	17	5128730	Bacteroidetes;Bacteroidia;Bacteroidales;Bacteroidaceae;Bacteroides;Bacteroides vulgatus	-	NCBI RefSeq
GCF_000403785.1	54	3646721	Bacteroidetes;Flavobacteriia;Flavobacteriales;Flavobacteriaceae;Gillisia;unclassified Gillisia	-	NCBI RefSeq
GCF_000403825.2	14	7086746	Bacteroidetes;Bacteroidia;Bacteroidales;Tannerellaceae;Parabacteroides;Parabacteroides goldsteinii	-	NCBI RefSeq
GCF_000410815.1	3	5171533	Bacteroidetes;Sphingobacteriia;Sphingobacteriales;Sphingobacteriaceae;Pedobacter;Pedobacter heparinus	-	NCBI RefSeq
GCF_000411115.1	20	2746278	Bacteroidetes;Flavobacteriia;Flavobacteriales;Flavobacteriaceae;Capnocytophaga;Capnocytophaga granulosa	-	NCBI RefSeq
GCF_000411575.1	8	2788212	Bacteroidetes;Flavobacteriia;Flavobacteriales;Flavobacteriaceae;Capnocytophaga;unclassified Capnocytophaga	-	NCBI RefSeq
GCF_000413355.1	7	2857367	Bacteroidetes;Bacteroidia;Bacteroidales;Prevotellaceae;Prevotella;Prevotella oralis	-	NCBI RefSeq
GCF_000413395.1	10	4102660	Bacteroidetes;Bacteroidia;Bacteroidales;Bacteroidaceae;Bacteroides;Bacteroides stercoris	-	NCBI RefSeq
GCF_000413415.1	7	4040949	Bacteroidetes;Flavobacteriia;Flavobacteriales;Flavobacteriaceae;Myroides;Myroides odoratimimus	-	NCBI RefSeq
GCF_000416985.1	23	5126359	Bacteroidetes;Sphingobacteriia;Sphingobacteriales;Sphingobacteriaceae;Sphingobacterium;Sphingobacterium paucimobilis	-	NCBI RefSeq
GCF_000419585.1	3	3399024	Bacteroidetes;Bacteroidetes Order II. Incertae sedis;Rhodothermaceae;Salisaeta;Salisaeta longa;	-	NCBI RefSeq
GCF_000419685.1	15	3079036	Bacteroidetes;Flavobacteriia;Flavobacteriales;Flavobacteriaceae;Flavobacterium;Flavobacterium antarcticum	-	NCBI RefSeq
GCF_000419885.1	122	942013	Bacteroidetes;Chitinophagia;Chitinophagales;Chitinophagaceae;unclassified Chitinophagaceae;Chitinophagaceae bacterium JGI 0001002-J12	-	NCBI RefSeq
GCF_000420705.1	14	6008309	Bacteroidetes;Cytophagia;Cytophagales;Hymenobacteraceae;Hymenobacter;Hymenobacter norwichensis	-	NCBI RefSeq
GCF_000421205.1	57	3056806	Bacteroidetes;Bacteroidia;Bacteroidales;Prevotellaceae;Prevotella;Prevotella denticola	-	NCBI RefSeq
GCF_000422265.1	18	2982326	Bacteroidetes;Flavobacteriia;Flavobacteriales;Flavobacteriaceae;Chryseobacterium;Chryseobacterium palustre	-	NCBI RefSeq
GCF_000422365.1	21	2966206	Bacteroidetes;Flavobacteriia;Flavobacteriales;Flavobacteriaceae;Mesoflavibacter;Mesoflavibacter zeaxanthinifaciens	-	NCBI RefSeq
GCF_000422585.1	60	4254862	Bacteroidetes;Cytophagia;Cytophagales;Bernardetiaceae;Hugenholtzia;Hugenholtzia roseola	-	NCBI RefSeq
GCF_000422685.1	47	3441043	Bacteroidetes;Flavobacteriia;Flavobacteriales;Flavobacteriaceae;Flavobacterium;Flavobacterium gelidilacus	-	NCBI RefSeq
GCF_000422705.1	21	4002854	Bacteroidetes;Flavobacteriia;Flavobacteriales;Flavobacteriaceae;Flavobacterium;Flavobacterium soli	-	NCBI RefSeq
GCF_000422725.1	19	4638566	Bacteroidetes;Flavobacteriia;Flavobacteriales;Flavobacteriaceae;Flavobacterium;Flavobacterium subsaxonicum	-	NCBI RefSeq
GCF_000422945.1	10	3445768	Bacteroidetes;Sphingobacteriia;Sphingobacteriales;Sphingobacteriaceae;Pedobacter;Pedobacter oryzae	-	NCBI RefSeq
GCF_000423005.1	55	4430943	Bacteroidetes;Flavobacteriia;Flavobacteriales;Flavobacteriaceae;Gelidibacter;Gelidibacter mesophilus	-	NCBI RefSeq
GCF_000423045.1	8	3269398	Bacteroidetes;Flavobacteriia;Flavobacteriales;Flavobacteriaceae;Gramella;Gramella portivictoriae	-	NCBI RefSeq
GCF_000423065.1	18	3513826	Bacteroidetes;Flavobacteriia;Flavobacteriales;Flavobacteriaceae;Gramella;Gramella echinicola	-	NCBI RefSeq
GCF_000423405.1	59	3205558	Bacteroidetes;Flavobacteriia;Flavobacteriales;Flavobacteriaceae;Mesonia;Mesonia mobilis	-	NCBI RefSeq
GCF_000423565.1	85	7600634	Bacteroidetes;Cytophagia;Cytophagales;Cytophagaceae;Runella;Runella zeae	-	NCBI RefSeq
GCF_000423585.1	45	3764506	Bacteroidetes;Flavobacteriia;Flavobacteriales;Flavobacteriaceae;Salinimicrobium;Salinimicrobium xinjiangense	-	NCBI RefSeq
GCF_000424185.1	49	2908381	Bacteroidetes;Bacteroidia;Bacteroidales;Prevotellaceae;Prevotella;unclassified Prevotella	-	NCBI RefSeq
GCF_000424605.1	22	3249285	Bacteroidetes;Bacteroidia;Bacteroidales;Prevotellaceae;Prevotella;Prevotella bryantii	-	NCBI RefSeq
GCF_000424645.1	9	4143611	Bacteroidetes;Flavobacteriia;Flavobacteriales;Flavobacteriaceae;Gillisia;unclassified Gillisia	-	NCBI RefSeq
GCF_000424665.1	20	3544726	Bacteroidetes;Flavobacteriia;Flavobacteriales;Flavobacteriaceae;Salinimicrobium;Salinimicrobium terrae	-	NCBI RefSeq
GCF_000424985.1	104	4480165	Bacteroidetes;Flavobacteriia;Flavobacteriales;Flavobacteriaceae;Arenibacter;Arenibacter latericius	-	NCBI RefSeq
GCF_000425145.1	62	4021020	Bacteroidetes;Sphingobacteriia;Sphingobacteriales;Sphingobacteriaceae;Pedobacter;Pedobacter glucosidilyticus	-	NCBI RefSeq
GCF_000425305.1	68	3976448	Bacteroidetes;Flavobacteriia;Flavobacteriales;Flavobacteriaceae;Psychroserpens;Psychroserpens burtonensis	-	NCBI RefSeq
GCF_000425425.1	49	4244138	Bacteroidetes;Flavobacteriia;Flavobacteriales;Flavobacteriaceae;Flavobacterium;Flavobacterium daejeonense	-	NCBI RefSeq
GCF_000425445.1	24	4823485	Bacteroidetes;Flavobacteriia;Flavobacteriales;Flavobacteriaceae;Flavobacterium;Flavobacterium denitrificans	-	NCBI RefSeq
GCF_000425465.1	50	3192093	Bacteroidetes;Flavobacteriia;Flavobacteriales;Flavobacteriaceae;Flavobacterium;Flavobacterium filum	-	NCBI RefSeq
GCF_000425485.1	41	3774544	Bacteroidetes;Flavobacteriia;Flavobacteriales;Flavobacteriaceae;Flavobacterium;Flavobacterium tegetincola	-	NCBI RefSeq
GCF_000425505.1	36	3631041	Bacteroidetes;Flavobacteriia;Flavobacteriales;Flavobacteriaceae;Flavobacterium;Flavobacterium frigidarium	-	NCBI RefSeq
GCF_000425585.1	30	4686152	Bacteroidetes;Chitinophagia;Chitinophagales;Chitinophagaceae;Terrimonas;Terrimonas ferruginea	-	NCBI RefSeq
GCF_000425645.1	11	3089149	Bacteroidetes;Flavobacteriia;Flavobacteriales;Flavobacteriaceae;Gaetbulibacter;Gaetbulibacter saemankumensis	-	NCBI RefSeq
GCF_000426145.1	31	5264264	Bacteroidetes;Flavobacteriia;Flavobacteriales;Flavobacteriaceae;Flavobacterium;unclassified Flavobacterium	-	NCBI RefSeq
GCF_000426465.1	17	4118409	Bacteroidetes;Flavobacteriia;Flavobacteriales;Flavobacteriaceae;Chryseobacterium;Chryseobacterium caeni	-	NCBI RefSeq
GCF_000426485.1	38	4377988	Bacteroidetes;Bacteroidia;Bacteroidales;Dysgonamonadaceae;Dysgonomonas;Dysgonomonas capnocytophagoides	-	NCBI RefSeq
GCF_000426565.1	44	2668851	Bacteroidetes;Bacteroidia;Bacteroidales;Prevotellaceae;Prevotella;Prevotella albensis	-	NCBI RefSeq
GCF_000426585.1	47	3128717	Bacteroidetes;Bacteroidia;Bacteroidales;Prevotellaceae;Prevotella;Prevotella baroniae	-	NCBI RefSeq
GCF_000426725.1	21	6344326	Bacteroidetes;Cytophagia;Cytophagales;Cytophagaceae;Sporocytophaga;Sporocytophaga myxococcoides	-	NCBI RefSeq
GCF_000426825.1	24	2954967	Bacteroidetes;Cytophagia;Cytophagales;Thermonemataceae;Thermonema;Thermonema rossianum	-	NCBI RefSeq
GCF_000427295.1	202	6291928	Bacteroidetes;Cytophagia;Cytophagales;Cyclobacteriaceae;Cyclobacterium;Cyclobacterium qasimii	-	NCBI RefSeq
GCF_000427335.1	219	4337031	Bacteroidetes;Flavobacteriia;Flavobacteriales;Flavobacteriaceae;Winogradskyella;Winogradskyella psychrotolerans	-	NCBI RefSeq
GCF_000427365.1	2	2880076	Bacteroidetes;Bacteroidia;Bacteroidales;Rikenellaceae;Rikenella;Rikenella microfusus	-	NCBI RefSeq
GCF_000427405.1	7	6221030	Bacteroidetes;Cytophagia;Cytophagales;Cytophagaceae;Flectobacillus;Flectobacillus major	-	NCBI RefSeq
GCF_000427525.1	12	3768016	Bacteroidetes;Chitinophagia;Chitinophagales;Chitinophagaceae;Asinibacterium;unclassified Asinibacterium	-	NCBI RefSeq
GCF_000427965.1	110	5053571	Bacteroidetes;Sphingobacteriia;Sphingobacteriales;Sphingobacteriaceae;Olivibacter;Olivibacter sitiensis	-	NCBI RefSeq
GCF_000428105.1	73	3427038	Bacteroidetes;Bacteroidia;Bacteroidales;Bacteroidaceae;Bacteroides;Bacteroides pyogenes	-	NCBI RefSeq
GCF_000428125.1	32	3633399	Bacteroidetes;Bacteroidia;Bacteroidales;Bacteroidaceae;Bacteroides;Bacteroides graminisolvens	-	NCBI RefSeq
GCF_000428485.1	105	3625890	Bacteroidetes;Flavobacteriia;Flavobacteriales;Flavobacteriaceae;Chryseobacterium;Chryseobacterium tenax	-	NCBI RefSeq
GCF_000428565.1	54	6677094	Bacteroidetes;Bacteroidia;Bacteroidales;Tannerellaceae;Parabacteroides;Parabacteroides gordonii	-	NCBI RefSeq
GCF_000428845.1	50	6287614	Bacteroidetes;Cytophagia;Cytophagales;Cytophagaceae;Dyadobacter;Dyadobacter alkalitolerans	-	NCBI RefSeq
GCF_000429125.1	26	4042904	Bacteroidetes;Flavobacteriia;Flavobacteriales;Flavobacteriaceae;Aequorivita;Aequorivita capsosiphonis	-	NCBI RefSeq
GCF_000429405.1	27	4431678	Bacteroidetes;Cytophagia;Cytophagales;Cyclobacteriaceae;Algoriphagus;Algoriphagus marincola	-	NCBI RefSeq
GCF_000429425.1	22	4152949	Bacteroidetes;Cytophagia;Cytophagales;Cyclobacteriaceae;Algoriphagus;Algoriphagus mannitolivorans	-	NCBI RefSeq
GCF_000429445.1	58	5783376	Bacteroidetes;Cytophagia;Cytophagales;Cyclobacteriaceae;Algoriphagus;Algoriphagus terrigena	-	NCBI RefSeq
GCF_000429465.1	17	4712065	Bacteroidetes;Cytophagia;Cytophagales;Cyclobacteriaceae;Algoriphagus;Algoriphagus vanfongensis	-	NCBI RefSeq
GCF_000429545.1	83	4989751	Bacteroidetes;Flavobacteriia;Flavobacteriales;Flavobacteriaceae;Arenibacter;Arenibacter certesii	-	NCBI RefSeq
GCF_000430025.1	54	2880663	Bacteroidetes;Flavobacteriia;Flavobacteriales;Flavobacteriaceae;Flavobacterium;Flavobacterium suncheonense	-	NCBI RefSeq
GCF_000430505.1	15	4030713	Bacteroidetes;Cytophagia;Cytophagales;Microscillaceae;Eisenibacter;Eisenibacter elegans	-	NCBI RefSeq
GCF_000430525.1	84	2800206	Bacteroidetes;Bacteroidia;Bacteroidales;Prevotellaceae;Prevotella;Prevotella corporis	-	NCBI RefSeq
GCF_000430545.1	34	4124462	Bacteroidetes;Flavobacteriia;Flavobacteriales;Flavobacteriaceae;Tenacibaculum;Tenacibaculum ovolyticum	-	NCBI RefSeq
GCF_000430565.1	124	3156061	Bacteroidetes;Bacteroidia;Bacteroidales;Prevotellaceae;Prevotella;Prevotella timonensis	-	NCBI RefSeq
GCF_000430645.1	28	6245252	Bacteroidetes;Flavobacteriia;Flavobacteriales;Flavobacteriaceae;Aquimarina;Aquimarina latercula	-	NCBI RefSeq
GCF_000430665.1	101	4903219	Bacteroidetes;Flavobacteriia;Flavobacteriales;Flavobacteriaceae;Aquimarina;Aquimarina muelleri	-	NCBI RefSeq
GCF_000430825.1	25	4214564	Bacteroidetes;Flavobacteriia;Flavobacteriales;Flavobacteriaceae;Chryseobacterium;Chryseobacterium daeguense	-	NCBI RefSeq
GCF_000430845.1	42	4439376	Bacteroidetes;Flavobacteriia;Flavobacteriales;Flavobacteriaceae;Chryseobacterium;Chryseobacterium gregarium	-	NCBI RefSeq
GCF_000431015.1	116	2391969	Bacteroidetes;Bacteroidia;Bacteroidales;Rikenellaceae;Alistipes;environmental samples	-	NCBI RefSeq
GCF_000431155.1	42	2540781	Bacteroidetes;Bacteroidia;Bacteroidales;Bacteroidaceae;Bacteroides;environmental samples	-	NCBI RefSeq
GCF_000431195.1	109	3485124	Bacteroidetes;Bacteroidia;Bacteroidales;Prevotellaceae;Prevotella;environmental samples	-	NCBI RefSeq
GCF_000431215.1	71	2540361	Bacteroidetes;Bacteroidia;Bacteroidales;Prevotellaceae;Prevotella;environmental samples	-	NCBI RefSeq
GCF_000431255.1	240	3642086	Bacteroidetes;Bacteroidia;Bacteroidales;Tannerellaceae;Parabacteroides;environmental samples	-	NCBI RefSeq
GCF_000431275.1	114	2282109	Bacteroidetes;Bacteroidia;Bacteroidales;Prevotellaceae;Prevotella;environmental samples	-	NCBI RefSeq
GCF_000431635.1	83	3137584	Bacteroidetes;Bacteroidia;Bacteroidales;Bacteroidaceae;Bacteroides;environmental samples	-	NCBI RefSeq
GCF_000431715.1	251	3820088	Bacteroidetes;Bacteroidia;Bacteroidales;Bacteroidaceae;Bacteroides;environmental samples	-	NCBI RefSeq
GCF_000431915.1	214	2618993	Bacteroidetes;Bacteroidia;Bacteroidales;Prevotellaceae;Prevotella;environmental samples	-	NCBI RefSeq
GCF_000431935.1	204	2990058	Bacteroidetes;Bacteroidia;Bacteroidales;Prevotellaceae;Prevotella;environmental samples	-	NCBI RefSeq
GCF_000431975.1	210	2791728	Bacteroidetes;Bacteroidia;Bacteroidales;Prevotellaceae;Prevotella;environmental samples	-	NCBI RefSeq
GCF_000432095.1	127	2888172	Bacteroidetes;Bacteroidia;Bacteroidales;Bacteroidaceae;Bacteroides;environmental samples	-	NCBI RefSeq
GCF_000432295.1	168	5024697	Bacteroidetes;Bacteroidia;Bacteroidales;Bacteroidaceae;Bacteroides;environmental samples	-	NCBI RefSeq
GCF_000432495.1	175	4626036	Bacteroidetes;Bacteroidia;Bacteroidales;Bacteroidaceae;Bacteroides;environmental samples	-	NCBI RefSeq
GCF_000432535.1	103	3170595	Bacteroidetes;Bacteroidia;Bacteroidales;Bacteroidaceae;Bacteroides;environmental samples	-	NCBI RefSeq
GCF_000432655.1	86	1763820	Bacteroidetes;Bacteroidia;Bacteroidales;Bacteroidaceae;Bacteroides;environmental samples	-	NCBI RefSeq
GCF_000432695.1	157	3433888	Bacteroidetes;Bacteroidia;Bacteroidales;Bacteroidaceae;Bacteroides;environmental samples	-	NCBI RefSeq
GCF_000432715.1	145	2862985	Bacteroidetes;Bacteroidia;Bacteroidales;Rikenellaceae;Alistipes;environmental samples	-	NCBI RefSeq
GCF_000432735.1	106	3395230	Bacteroidetes;Bacteroidia;Bacteroidales;Bacteroidaceae;Bacteroides;environmental samples	-	NCBI RefSeq
GCF_000432775.1	98	2571052	Bacteroidetes;Bacteroidia;Bacteroidales;Rikenellaceae;Alistipes;environmental samples	-	NCBI RefSeq
GCF_000432935.1	46	3477683	Bacteroidetes;Bacteroidia;Bacteroidales;Odoribacteraceae;Odoribacter;environmental samples	-	NCBI RefSeq
GCF_000433175.1	161	2720906	Bacteroidetes;Bacteroidia;Bacteroidales;Prevotellaceae;Prevotella;environmental samples	-	NCBI RefSeq
GCF_000433375.1	220	4768711	Bacteroidetes;Bacteroidia;Bacteroidales;Bacteroidaceae;Bacteroides;environmental samples	-	NCBI RefSeq
GCF_000433435.1	142	2699286	Bacteroidetes;Bacteroidia;Bacteroidales;Rikenellaceae;Alistipes;environmental samples	-	NCBI RefSeq
GCF_000433575.1	106	4506006	Bacteroidetes;Bacteroidia;Bacteroidales;Bacteroidaceae;Bacteroides;environmental samples	-	NCBI RefSeq
GCF_000433715.1	177	3276499	Bacteroidetes;Bacteroidia;Bacteroidales;Bacteroidaceae;Bacteroides;environmental samples	-	NCBI RefSeq
GCF_000433795.1	66	2176150	Bacteroidetes;Bacteroidia;Bacteroidales;Rikenellaceae;Alistipes;environmental samples	-	NCBI RefSeq
GCF_000433935.1	61	3883274	Bacteroidetes;Bacteroidia;Bacteroidales;Odoribacteraceae;Odoribacter;environmental samples	-	NCBI RefSeq
GCF_000433955.1	246	3616177	Bacteroidetes;Bacteroidia;Bacteroidales;Tannerellaceae;Parabacteroides;environmental samples	-	NCBI RefSeq
GCF_000434095.1	118	4457568	Bacteroidetes;Bacteroidia;Bacteroidales;Bacteroidaceae;Bacteroides;environmental samples	-	NCBI RefSeq
GCF_000434155.1	37	2534735	Bacteroidetes;Bacteroidia;Bacteroidales;Bacteroidaceae;Bacteroides;environmental samples	-	NCBI RefSeq
GCF_000434215.1	97	2467524	Bacteroidetes;Bacteroidia;Bacteroidales;Bacteroidaceae;Bacteroides;environmental samples	-	NCBI RefSeq
GCF_000434235.1	64	2678396	Bacteroidetes;Bacteroidia;Bacteroidales;Rikenellaceae;Alistipes;environmental samples	-	NCBI RefSeq
GCF_000434455.1	207	2870611	Bacteroidetes;Bacteroidia;Bacteroidales;Prevotellaceae;Prevotella;environmental samples	-	NCBI RefSeq
GCF_000434515.1	178	2544236	Bacteroidetes;Bacteroidia;Bacteroidales;Prevotellaceae;Prevotella;environmental samples	-	NCBI RefSeq
GCF_000434735.1	126	3366418	Bacteroidetes;Bacteroidia;Bacteroidales;Bacteroidaceae;Bacteroides;environmental samples	-	NCBI RefSeq
GCF_000434875.1	178	5417436	Bacteroidetes;Bacteroidia;Bacteroidales;Bacteroidaceae;Bacteroides;environmental samples	-	NCBI RefSeq
GCF_000434935.1	55	2726820	Bacteroidetes;Bacteroidia;Bacteroidales;Bacteroidaceae;Bacteroides;environmental samples	-	NCBI RefSeq
GCF_000434975.1	122	2761587	Bacteroidetes;Bacteroidia;Bacteroidales;Prevotellaceae;Prevotella;environmental samples	-	NCBI RefSeq
GCF_000435015.1	118	3182801	Bacteroidetes;Bacteroidia;Bacteroidales;Bacteroidaceae;Bacteroides;environmental samples	-	NCBI RefSeq
GCF_000435035.1	156	2029090	Bacteroidetes;Bacteroidia;Bacteroidales;Porphyromonadaceae;Porphyromonas;environmental samples	-	NCBI RefSeq
GCF_000435075.1	103	2634773	Bacteroidetes;Bacteroidia;Bacteroidales;Bacteroidaceae;Bacteroides;environmental samples	-	NCBI RefSeq
GCF_000435095.1	156	3568372	Bacteroidetes;Bacteroidia;Bacteroidales;Bacteroidaceae;Bacteroides;environmental samples	-	NCBI RefSeq
GCF_000435115.1	225	3641748	Bacteroidetes;Bacteroidia;Bacteroidales;Bacteroidaceae;Bacteroides;environmental samples	-	NCBI RefSeq
GCF_000435255.1	214	2836664	Bacteroidetes;Bacteroidia;Bacteroidales;Prevotellaceae;Prevotella;environmental samples	-	NCBI RefSeq
GCF_000435315.1	183	3142034	Bacteroidetes;Bacteroidia;Bacteroidales;Bacteroidaceae;Bacteroides;environmental samples	-	NCBI RefSeq
GCF_000435415.1	161	3245412	Bacteroidetes;Bacteroidia;Bacteroidales;Bacteroidaceae;Bacteroides;environmental samples	-	NCBI RefSeq
GCF_000435435.1	122	3127447	Bacteroidetes;Bacteroidia;Bacteroidales;Rikenellaceae;Alistipes;environmental samples	-	NCBI RefSeq
GCF_000435635.1	66	2369217	Bacteroidetes;Bacteroidia;Bacteroidales;Prevotellaceae;Prevotella;environmental samples	-	NCBI RefSeq
GCF_000435735.1	209	3962892	Bacteroidetes;Bacteroidia;Bacteroidales;Odoribacteraceae;Odoribacter;environmental samples	-	NCBI RefSeq
GCF_000435895.1	94	3797493	Bacteroidetes;Bacteroidia;Bacteroidales;Tannerellaceae;Tannerella;environmental samples	-	NCBI RefSeq
GCF_000436015.1	174	2726024	Bacteroidetes;Bacteroidia;Bacteroidales;Prevotellaceae;Prevotella;environmental samples	-	NCBI RefSeq
GCF_000436035.1	130	2983014	Bacteroidetes;Bacteroidia;Bacteroidales;Prevotellaceae;Prevotella;environmental samples	-	NCBI RefSeq
GCF_000436055.1	83	3111642	Bacteroidetes;Bacteroidia;Bacteroidales;Bacteroidaceae;Bacteroides;environmental samples	-	NCBI RefSeq
GCF_000436135.1	140	3749602	Bacteroidetes;Bacteroidia;Bacteroidales;Bacteroidaceae;Bacteroides;environmental samples	-	NCBI RefSeq
GCF_000436235.1	145	2478199	Bacteroidetes;Bacteroidia;Bacteroidales;Prevotellaceae;Prevotella;environmental samples	-	NCBI RefSeq
GCF_000436315.1	83	4561326	Bacteroidetes;Bacteroidia;Bacteroidales;Tannerellaceae;Parabacteroides;environmental samples	-	NCBI RefSeq
GCF_000436355.1	50	2155210	Bacteroidetes;Bacteroidia;Bacteroidales;Rikenellaceae;Alistipes;environmental samples	-	NCBI RefSeq
GCF_000436435.1	257	5342916	Bacteroidetes;Bacteroidia;Bacteroidales;Bacteroidaceae;Bacteroides;environmental samples	-	NCBI RefSeq
GCF_000436495.1	189	3495237	Bacteroidetes;Bacteroidia;Bacteroidales;Tannerellaceae;Parabacteroides;environmental samples	-	NCBI RefSeq
GCF_000436515.1	92	3560919	Bacteroidetes;Bacteroidia;Bacteroidales;Bacteroidaceae;Bacteroides;environmental samples	-	NCBI RefSeq
GCF_000436555.1	228	5918640	Bacteroidetes;Bacteroidia;Bacteroidales;Bacteroidaceae;Bacteroides;environmental samples	-	NCBI RefSeq
GCF_000436595.1	301	2952552	Bacteroidetes;Bacteroidia;Bacteroidales;Prevotellaceae;Prevotella;environmental samples	-	NCBI RefSeq
GCF_000436655.1	96	3654610	Bacteroidetes;Bacteroidia;Bacteroidales;Bacteroidaceae;Bacteroides;environmental samples	-	NCBI RefSeq
GCF_000436695.1	162	3149457	Bacteroidetes;Bacteroidia;Bacteroidales;Prevotellaceae;Prevotella;environmental samples	-	NCBI RefSeq
GCF_000436795.1	162	2907319	Bacteroidetes;Bacteroidia;Bacteroidales;Bacteroidaceae;Bacteroides;environmental samples	-	NCBI RefSeq
GCF_000436855.1	127	3530863	Bacteroidetes;Bacteroidia;Bacteroidales;Bacteroidaceae;Bacteroides;environmental samples	-	NCBI RefSeq
GCF_000436895.1	69	3652220	Bacteroidetes;Bacteroidia;Bacteroidales;Prevotellaceae;Paraprevotella;environmental samples	-	NCBI RefSeq
GCF_000436915.1	294	3095055	Bacteroidetes;Bacteroidia;Bacteroidales;Prevotellaceae;Prevotella;environmental samples	-	NCBI RefSeq
GCF_000437295.1	72	4270326	Bacteroidetes;Bacteroidia;Bacteroidales;Bacteroidaceae;Bacteroides;environmental samples	-	NCBI RefSeq
GCF_000437475.1	133	3318847	Bacteroidetes;Bacteroidia;Bacteroidales;Tannerellaceae;Tannerella;environmental samples	-	NCBI RefSeq
GCF_000437495.1	114	2409897	Bacteroidetes;Bacteroidia;Bacteroidales;Prevotellaceae;Prevotella;environmental samples	-	NCBI RefSeq
GCF_000437535.1	207	2448136	Bacteroidetes;Bacteroidia;Bacteroidales;Prevotellaceae;Prevotella;environmental samples	-	NCBI RefSeq
GCF_000437675.1	172	2624448	Bacteroidetes;Bacteroidia;Bacteroidales;Prevotellaceae;Prevotella;environmental samples	-	NCBI RefSeq
GCF_000437795.1	98	2424020	Bacteroidetes;Bacteroidia;Bacteroidales;Prevotellaceae;Prevotella;environmental samples	-	NCBI RefSeq
GCF_000437995.1	142	5384454	Bacteroidetes;Bacteroidia;Bacteroidales;Bacteroidaceae;Bacteroides;environmental samples	-	NCBI RefSeq
GCF_000438035.1	147	3839656	Bacteroidetes;Bacteroidia;Bacteroidales;Bacteroidaceae;Bacteroides;environmental samples	-	NCBI RefSeq
GCF_000438115.1	87	2284305	Bacteroidetes;Bacteroidia;Bacteroidales;Prevotellaceae;Prevotella;environmental samples	-	NCBI RefSeq
GCF_000438395.1	152	3320774	Bacteroidetes;Bacteroidia;Bacteroidales;Bacteroidaceae;Bacteroides;environmental samples	-	NCBI RefSeq
GCF_000438985.1	59	1442031	Bacteroidetes;unclassified Bacteroidetes;unclassified Bacteroidetes (miscellaneous);Bacteroidetes bacterium SCGC AAA027-G08;#N/A;	-	NCBI RefSeq
GCF_000439025.1	73	2306579	Bacteroidetes;unclassified Bacteroidetes;unclassified Bacteroidetes (miscellaneous);Bacteroidetes bacterium SCGC AAA027-N21;#N/A;	-	NCBI RefSeq
GCF_000439065.1	21	2564533	Bacteroidetes;Bacteroidia;Bacteroidales;Prevotellaceae;Prevotella;Prevotella intermedia	-	NCBI RefSeq
GCF_000442105.1	30	2502741	Bacteroidetes;unclassified Bacteroidetes;unclassified Bacteroidetes (miscellaneous);Bacteroidetes bacterium oral taxon 272;#N/A;	-	NCBI RefSeq
GCF_000447375.1	21	3960658	Bacteroidetes;Flavobacteriia;Flavobacteriales;Flavobacteriaceae;Elizabethkingia;Elizabethkingia anophelis	-	NCBI RefSeq
GCF_000455445.1	25	3217068	Bacteroidetes;Bacteroidia;Bacteroidales;Prevotellaceae;Prevotella;Prevotella timonensis	-	NCBI RefSeq
GCF_000455605.1	1	2993089	Bacteroidetes;Flavobacteriia;Flavobacteriales;Flavobacteriaceae;Flavobacterium;Flavobacterium indicum	-	NCBI RefSeq
GCF_000463315.1	25	7082128	Bacteroidetes;Bacteroidia;Bacteroidales;Bacteroidaceae;Bacteroides;Bacteroides cellulosilyticus	-	NCBI RefSeq
GCF_000463735.1	290	1829958	Bacteroidetes;Chitinophagia;Chitinophagales;Chitinophagaceae;Chitinophaga;unclassified Chitinophaga	-	NCBI RefSeq
GCF_000464335.1	173	2089376	Bacteroidetes;Cytophagia;Cytophagales;Cytophagaceae;unclassified Cytophagaceae;Cytophagaceae bacterium JGI 0001001-B3	-	NCBI RefSeq
GCF_000464355.1	141	1544934	Bacteroidetes;Flavobacteriia;Flavobacteriales;Flavobacteriaceae;Flavobacterium;unclassified Flavobacterium	-	NCBI RefSeq
GCF_000466425.1	103	2724306	Bacteroidetes;Flavobacteriia;Flavobacteriales;Flavobacteriaceae;Capnocytophaga;unclassified Capnocytophaga	-	NCBI RefSeq
GCF_000466505.1	120	3568174	Bacteroidetes;Bacteroidia;Bacteroidales;Bacteroidaceae;Bacteroides;Bacteroides pyogenes	-	NCBI RefSeq
GCF_000467795.1	154	2334744	Bacteroidetes;Bacteroidia;Bacteroidales;Porphyromonadaceae;Porphyromonas;Porphyromonas gingivalis	-	NCBI RefSeq
GCF_000467815.1	111	2249227	Bacteroidetes;Bacteroidia;Bacteroidales;Porphyromonadaceae;Porphyromonas;Porphyromonas gingivalis	-	NCBI RefSeq
GCF_000467835.1	117	2282791	Bacteroidetes;Bacteroidia;Bacteroidales;Porphyromonadaceae;Porphyromonas;Porphyromonas gingivalis	-	NCBI RefSeq
GCF_000467855.2	38	2158216	Bacteroidetes;Bacteroidia;Bacteroidales;Porphyromonadaceae;Porphyromonas;unclassified Porphyromonas	-	NCBI RefSeq
GCF_000467875.1	261	2698537	Bacteroidetes;Bacteroidia;Bacteroidales;Prevotellaceae;Prevotella;Prevotella disiens	-	NCBI RefSeq
GCF_000467895.1	132	3193725	Bacteroidetes;Bacteroidia;Bacteroidales;Prevotellaceae;Prevotella;unclassified Prevotella	-	NCBI RefSeq
GCF_000467955.1	113	2246368	Bacteroidetes;Bacteroidia;Bacteroidales;Porphyromonadaceae;Porphyromonas;Porphyromonas gingivalis	-	NCBI RefSeq
GCF_000467975.1	192	2306092	Bacteroidetes;Bacteroidia;Bacteroidales;Porphyromonadaceae;Porphyromonas;Porphyromonas gingivalis	-	NCBI RefSeq
GCF_000467995.1	114	2216597	Bacteroidetes;Bacteroidia;Bacteroidales;Porphyromonadaceae;Porphyromonas;Porphyromonas gingivalis	-	NCBI RefSeq
GCF_000468135.1	51	2709958	Bacteroidetes;Bacteroidia;Bacteroidales;Prevotellaceae;Prevotella;Prevotella pleuritidis	-	NCBI RefSeq
GCF_000468575.1	42	4613605	Bacteroidetes;Flavobacteriia;Flavobacteriales;Flavobacteriaceae;Cellulophaga;Cellulophaga baltica	-	NCBI RefSeq
GCF_000468595.1	41	4486477	Bacteroidetes;Flavobacteriia;Flavobacteriales;Flavobacteriaceae;Cellulophaga;Cellulophaga baltica	-	NCBI RefSeq
GCF_000468615.2	1	4635105	Bacteroidetes;Flavobacteriia;Flavobacteriales;Flavobacteriaceae;Cellulophaga;Cellulophaga baltica	-	NCBI RefSeq
GCF_000468635.1	44	3024338	Bacteroidetes;Bacteroidia;Bacteroidales;Prevotellaceae;Prevotella;Prevotella baroniae	-	NCBI RefSeq
GCF_000471965.1	2	626626	Bacteroidetes;Flavobacteriia;Flavobacteriales;Blattabacteriaceae;Blattabacterium;unclassified Blattabacterium	-	NCBI RefSeq
GCF_000472485.1	23	4952578	Bacteroidetes;Cytophagia;Cytophagales;Hymenobacteraceae;Pontibacter;Pontibacter actiniarum	-	NCBI RefSeq
GCF_000473305.1	1	2657245	Bacteroidetes;Bacteroidia;Bacteroidales;unclassified Bacteroidales;unclassified Bacteroidales (miscellaneous);Bacteroidales bacterium CF	-	NCBI RefSeq
GCF_000473365.1	4	5168091	Bacteroidetes;Cytophagia;Cytophagales;Hymenobacteraceae;Adhaeribacter;Adhaeribacter aquaticus	-	NCBI RefSeq
GCF_000473765.1	199	5137147	Bacteroidetes;Cytophagia;Cytophagales;Cytophagaceae;Rhodonellum;Rhodonellum psychrophilum	-	NCBI RefSeq
GCF_000473955.1	58	3413912	Bacteroidetes;Bacteroidia;Bacteroidales;Barnesiellaceae;Coprobacter;Coprobacter fastidiosus	-	NCBI RefSeq
GCF_000477035.2	1	4560540	Bacteroidetes;Flavobacteriia;Flavobacteriales;Flavobacteriaceae;Cellulophaga;Cellulophaga baltica	-	NCBI RefSeq
GCF_000477535.1	32	3099908	Bacteroidetes;Bacteroidia;Bacteroidales;Prevotellaceae;Prevotella;Prevotella salivae	-	NCBI RefSeq
GCF_000479005.1	62	2793995	Bacteroidetes;Bacteroidia;Bacteroidales;Prevotellaceae;Prevotella;unclassified Prevotella	-	NCBI RefSeq
GCF_000482305.1	29	4986577	Bacteroidetes;Flavobacteriia;Flavobacteriales;Flavobacteriaceae;Chryseobacterium;unclassified Chryseobacterium	-	NCBI RefSeq
GCF_000482365.1	29	2254407	Bacteroidetes;Bacteroidia;Bacteroidales;Porphyromonadaceae;Porphyromonas;Porphyromonas uenonis	-	NCBI RefSeq
GCF_000482465.1	78	7555966	Bacteroidetes;Cytophagia;Cytophagales;Cytophagaceae;Runella;Runella limosa	-	NCBI RefSeq
GCF_000484615.1	82	608022	Bacteroidetes;unclassified Bacteroidetes;unclassified Bacteroidetes (miscellaneous);Bacteroidetes bacterium JGI 0000119-L22;#N/A;	-	NCBI RefSeq
GCF_000485375.1	163	1182256	Bacteroidetes;Chitinophagia;Chitinophagales;Chitinophagaceae;unclassified Chitinophagaceae;Chitinophagaceae bacterium JGI 0001013-J17	-	NCBI RefSeq
GCF_000485435.1	22	180196	Bacteroidetes;unclassified Bacteroidetes;unclassified Bacteroidetes (miscellaneous);Bacteroidetes bacterium JGI 0001001-A08;#N/A;	-	NCBI RefSeq
GCF_000494625.1	361	890490	Bacteroidetes;unclassified Bacteroidetes;unclassified Bacteroidetes (miscellaneous);Bacteroidetes bacterium JGI 0000112-P09;#N/A;	-	NCBI RefSeq
GCF_000495935.2	1	4369828	Bacteroidetes;Flavobacteriia;Flavobacteriales;Flavobacteriaceae;Elizabethkingia;Elizabethkingia anophelis	-	NCBI RefSeq
GCF_000495955.1	59	4334646	Bacteroidetes;Flavobacteriia;Flavobacteriales;Flavobacteriaceae;Elizabethkingia;Elizabethkingia anophelis	-	NCBI RefSeq
GCF_000495975.1	71	4334105	Bacteroidetes;Flavobacteriia;Flavobacteriales;Flavobacteriaceae;Elizabethkingia;Elizabethkingia anophelis	-	NCBI RefSeq
GCF_000495995.1	59	4334661	Bacteroidetes;Flavobacteriia;Flavobacteriales;Flavobacteriaceae;Elizabethkingia;Elizabethkingia anophelis	-	NCBI RefSeq
GCF_000496015.1	50	4239486	Bacteroidetes;Flavobacteriia;Flavobacteriales;Flavobacteriaceae;Elizabethkingia;Elizabethkingia anophelis	-	NCBI RefSeq
GCF_000496035.1	74	4123800	Bacteroidetes;Flavobacteriia;Flavobacteriales;Flavobacteriaceae;Elizabethkingia;Elizabethkingia anophelis	-	NCBI RefSeq
GCF_000496055.1	59	4091484	Bacteroidetes;Flavobacteriia;Flavobacteriales;Flavobacteriaceae;Elizabethkingia;Elizabethkingia anophelis	-	NCBI RefSeq
GCF_000498475.1	39	3113956	Bacteroidetes;Flavobacteriia;Flavobacteriales;Flavobacteriaceae;Flavobacterium;Flavobacterium cauense	-	NCBI RefSeq
GCF_000498495.1	48	3387090	Bacteroidetes;Flavobacteriia;Flavobacteriales;Flavobacteriaceae;Flavobacterium;Flavobacterium enshiense	-	NCBI RefSeq
GCF_000498515.1	76	2894932	Bacteroidetes;Flavobacteriia;Flavobacteriales;Flavobacteriaceae;Flavobacterium;Flavobacterium saliperosum	-	NCBI RefSeq
GCF_000498535.1	56	3466544	Bacteroidetes;Flavobacteriia;Flavobacteriales;Flavobacteriaceae;Flavobacterium;Flavobacterium limnosediminis	-	NCBI RefSeq
GCF_000499785.1	18	5025334	Bacteroidetes;Bacteroidia;Bacteroidales;Bacteroidaceae;Bacteroides;Bacteroides neonati	-	NCBI RefSeq
GCF_000503975.1	117	2329548	Bacteroidetes;Bacteroidia;Bacteroidales;Porphyromonadaceae;Porphyromonas;Porphyromonas gingivalis	-	NCBI RefSeq
GCF_000507825.1	35	2986732	Bacteroidetes;Bacteroidia;Bacteroidales;Prevotellaceae;Prevotella;Prevotella nigrescens	-	NCBI RefSeq
GCF_000507905.1	6	2990162	Bacteroidetes;Bacteroidia;Bacteroidales;Prevotellaceae;Prevotella;Prevotella oralis	-	NCBI RefSeq
GCF_000508085.1	4	3219312	Bacteroidetes;Chitinophagia;Chitinophagales;Chitinophagaceae;Sediminibacterium;unclassified Sediminibacterium	-	NCBI RefSeq
GCF_000509245.1	118	2044812	Bacteroidetes;Bacteroidia;Bacteroidales;Porphyromonadaceae;Porphyromonas;Porphyromonas crevioricanis	-	NCBI RefSeq
GCF_000509265.1	89	2108435	Bacteroidetes;Bacteroidia;Bacteroidales;Porphyromonadaceae;Porphyromonas;Porphyromonas crevioricanis	-	NCBI RefSeq
GCF_000511175.1	1	3246830	Bacteroidetes;Chitinophagia;Chitinophagales;Chitinophagaceae;Sediminibacterium;Sediminibacterium salmoneum	-	NCBI RefSeq
GCF_000511735.1	112	3405221	Bacteroidetes;Bacteroidia;Bacteroidales;Bacteroidaceae;Bacteroides;Bacteroides pyogenes	-	NCBI RefSeq
GCF_000511755.1	107	3404843	Bacteroidetes;Bacteroidia;Bacteroidales;Bacteroidaceae;Bacteroides;Bacteroides pyogenes	-	NCBI RefSeq
GCF_000511935.2	31	3787699	Bacteroidetes;Flavobacteriia;Flavobacteriales;Flavobacteriaceae;Zhouia;Zhouia amylolytica	-	NCBI RefSeq
GCF_000512915.1	1	3076856	Bacteroidetes;Bacteroidia;Bacteroidales;Barnesiellaceae;Barnesiella;Barnesiella viscericola	-	NCBI RefSeq
GCF_000513195.1	211	7017222	Bacteroidetes;Bacteroidia;Bacteroidales;Bacteroidaceae;Bacteroides;Bacteroides timonensis	-	NCBI RefSeq
GCF_000515315.1	1	3715967	Bacteroidetes;Chitinophagia;Chitinophagales;Chitinophagaceae;Asinibacterium;unclassified Asinibacterium	-	NCBI RefSeq
GCF_000517065.1	5	4122270	Bacteroidetes;Bacteroidia;Marinilabiliales;Marinilabiliaceae;Alkaliflexus;Alkaliflexus imshenetskii	-	NCBI RefSeq
GCF_000517085.1	4	5982061	Bacteroidetes;Bacteroidia;Marinilabiliales;Marinilabiliaceae;Saccharicrinis;Saccharicrinis fermentans	-	NCBI RefSeq
GCF_000517545.1	97	5365278	Bacteroidetes;Bacteroidia;Bacteroidales;Bacteroidaceae;Bacteroides;Bacteroides reticulotermitis	-	NCBI RefSeq
GCF_000517825.1	110	3192877	Bacteroidetes;Bacteroidia;Bacteroidales;Prevotellaceae;Prevotella;unclassified Prevotella	-	NCBI RefSeq
GCF_000518405.1	11	2897856	Bacteroidetes;Flavobacteriia;Flavobacteriales;Flavobacteriaceae;Tenacibaculum;unclassified Tenacibaculum	-	NCBI RefSeq
GCF_000518485.1	27	3343709	Bacteroidetes;Flavobacteriia;Flavobacteriales;Flavobacteriaceae;Olleya;Olleya marilimosa	-	NCBI RefSeq
GCF_000518505.1	50	3467617	Bacteroidetes;Flavobacteriia;Flavobacteriales;Flavobacteriaceae;Olleya;unclassified Olleya	-	NCBI RefSeq
GCF_000518525.1	50	3491785	Bacteroidetes;Flavobacteriia;Flavobacteriales;Flavobacteriaceae;Olleya;unclassified Olleya	-	NCBI RefSeq
GCF_000518545.1	58	3266753	Bacteroidetes;Bacteroidia;Bacteroidales;Prevotellaceae;Prevotella;[Hallella] seregens	-	NCBI RefSeq
GCF_000519105.1	68	4717857	Bacteroidetes;Bacteroidia;Bacteroidales;Odoribacteraceae;Butyricimonas;Butyricimonas virosa	-	NCBI RefSeq
GCF_000519165.1	22	2573247	Bacteroidetes;Bacteroidia;Bacteroidales;Prevotellaceae;Prevotella;Prevotella intermedia	-	NCBI RefSeq
GCF_000520835.1	33	4753942	Bacteroidetes;Flavobacteriia;Flavobacteriales;Flavobacteriaceae;Chryseobacterium;Chryseobacterium indologenes	-	NCBI RefSeq
GCF_000520955.1	145	5262767	Bacteroidetes;Flavobacteriia;Flavobacteriales;Flavobacteriaceae;Aquimarina;Aquimarina pacifica	-	NCBI RefSeq
GCF_000520975.1	170	6206385	Bacteroidetes;Flavobacteriia;Flavobacteriales;Flavobacteriaceae;Aquimarina;Aquimarina megaterium	-	NCBI RefSeq
GCF_000520995.1	169	6056208	Bacteroidetes;Flavobacteriia;Flavobacteriales;Flavobacteriaceae;Aquimarina;Aquimarina macrocephali	-	NCBI RefSeq
GCF_000523515.1	34	6459990	Bacteroidetes;Sphingobacteriia;Sphingobacteriales;Sphingobacteriaceae;Pedobacter;unclassified Pedobacter	-	NCBI RefSeq
GCF_000526355.1	1	4182541	Bacteroidetes;Cytophagia;Cytophagales;Cyclobacteriaceae;Algoriphagus;Algoriphagus marincola	-	NCBI RefSeq
GCF_000526555.1	7	7213997	Bacteroidetes;Bacteroidia;Bacteroidales;Bacteroidaceae;Bacteroides;unclassified Bacteroides	-	NCBI RefSeq
GCF_000565015.1	25	2040170	Bacteroidetes;Bacteroidia;Bacteroidales;Porphyromonadaceae;Porphyromonas;Porphyromonas catoniae	-	NCBI RefSeq
GCF_000565305.1	2	3329718	Bacteroidetes;Bacteroidetes Order II. Incertae sedis;Rhodothermaceae;Rhodothermus;Rhodothermus marinus;	-	NCBI RefSeq
GCF_000566685.1	33	5313422	Bacteroidetes;Cytophagia;Cytophagales;Cytophagaceae;Dyadobacter;Dyadobacter tibetensis	-	NCBI RefSeq
GCF_000568425.1	109	3888117	Bacteroidetes;Flavobacteriia;Flavobacteriales;Flavobacteriaceae;Cellulophaga;Cellulophaga geojensis	-	NCBI RefSeq
GCF_000576555.1	4	5252070	Bacteroidetes;Cytophagia;Cytophagales;Hymenobacteraceae;Hymenobacter;Hymenobacter swuensis	-	NCBI RefSeq
GCF_000577295.1	60	6484037	Bacteroidetes;Bacteroidia;Bacteroidales;Bacteroidaceae;Bacteroides;Bacteroides xylanisolvens	-	NCBI RefSeq
GCF_000577955.1	68	6228594	Bacteroidetes;Bacteroidia;Bacteroidales;Bacteroidaceae;Bacteroides;Bacteroides xylanisolvens	-	NCBI RefSeq
GCF_000583675.1	299	5649521	Bacteroidetes;Bacteroidia;Marinilabiliales;Marinilabiliaceae;Saccharicrinis;Saccharicrinis fermentans	-	NCBI RefSeq
GCF_000585355.1	1	3287991	Bacteroidetes;Bacteroidia;Bacteroidales;Prevotellaceae;Prevotella;Prevotella oryzae	-	NCBI RefSeq
GCF_000597885.1	1	6665617	Bacteroidetes;Cytophagia;Cytophagales;Flammeovirgaceae;unclassified Flammeovirgaceae;Flammeovirgaceae bacterium 311	-	NCBI RefSeq
GCF_000598145.1	363	5655706	Bacteroidetes;Bacteroidia;Bacteroidales;Bacteroidaceae;Bacteroides;Bacteroides fragilis	-	NCBI RefSeq
GCF_000598165.1	447	5225257	Bacteroidetes;Bacteroidia;Bacteroidales;Bacteroidaceae;Bacteroides;Bacteroides fragilis	-	NCBI RefSeq
GCF_000598185.2	313	5028768	Bacteroidetes;Bacteroidia;Bacteroidales;Bacteroidaceae;Bacteroides;Bacteroides fragilis	-	NCBI RefSeq
GCF_000598205.1	462	5349243	Bacteroidetes;Bacteroidia;Bacteroidales;Bacteroidaceae;Bacteroides;Bacteroides fragilis	-	NCBI RefSeq
GCF_000598225.1	298	5653655	Bacteroidetes;Bacteroidia;Bacteroidales;Bacteroidaceae;Bacteroides;Bacteroides fragilis	-	NCBI RefSeq
GCF_000598245.1	124	5167326	Bacteroidetes;Bacteroidia;Bacteroidales;Bacteroidaceae;Bacteroides;Bacteroides fragilis	-	NCBI RefSeq
GCF_000598265.1	315	5492693	Bacteroidetes;Bacteroidia;Bacteroidales;Bacteroidaceae;Bacteroides;Bacteroides fragilis	-	NCBI RefSeq
GCF_000598285.1	250	5774310	Bacteroidetes;Bacteroidia;Bacteroidales;Bacteroidaceae;Bacteroides;Bacteroides fragilis	-	NCBI RefSeq
GCF_000598305.1	340	5421891	Bacteroidetes;Bacteroidia;Bacteroidales;Bacteroidaceae;Bacteroides;Bacteroides fragilis	-	NCBI RefSeq
GCF_000598325.1	449	5287786	Bacteroidetes;Bacteroidia;Bacteroidales;Bacteroidaceae;Bacteroides;Bacteroides fragilis	-	NCBI RefSeq
GCF_000598345.1	436	5185876	Bacteroidetes;Bacteroidia;Bacteroidales;Bacteroidaceae;Bacteroides;Bacteroides fragilis	-	NCBI RefSeq
GCF_000598365.1	408	5190460	Bacteroidetes;Bacteroidia;Bacteroidales;Bacteroidaceae;Bacteroides;Bacteroides fragilis	-	NCBI RefSeq
GCF_000598385.1	424	5510199	Bacteroidetes;Bacteroidia;Bacteroidales;Bacteroidaceae;Bacteroides;Bacteroides fragilis	-	NCBI RefSeq
GCF_000598425.1	426	5262880	Bacteroidetes;Bacteroidia;Bacteroidales;Bacteroidaceae;Bacteroides;Bacteroides fragilis	-	NCBI RefSeq
GCF_000598445.1	792	5311676	Bacteroidetes;Bacteroidia;Bacteroidales;Bacteroidaceae;Bacteroides;Bacteroides fragilis	-	NCBI RefSeq
GCF_000598465.1	211	5430750	Bacteroidetes;Bacteroidia;Bacteroidales;Bacteroidaceae;Bacteroides;Bacteroides fragilis	-	NCBI RefSeq
GCF_000598485.1	444	6098900	Bacteroidetes;Bacteroidia;Bacteroidales;Bacteroidaceae;Bacteroides;Bacteroides fragilis	-	NCBI RefSeq
GCF_000598505.1	271	5051299	Bacteroidetes;Bacteroidia;Bacteroidales;Bacteroidaceae;Bacteroides;Bacteroides fragilis	-	NCBI RefSeq
GCF_000598525.1	270	5521387	Bacteroidetes;Bacteroidia;Bacteroidales;Bacteroidaceae;Bacteroides;Bacteroides fragilis	-	NCBI RefSeq
GCF_000598545.2	167	5413386	Bacteroidetes;Bacteroidia;Bacteroidales;Bacteroidaceae;Bacteroides;Bacteroides fragilis	-	NCBI RefSeq
GCF_000598565.1	93	5117152	Bacteroidetes;Bacteroidia;Bacteroidales;Bacteroidaceae;Bacteroides;Bacteroides fragilis	-	NCBI RefSeq
GCF_000598585.1	75	5595976	Bacteroidetes;Bacteroidia;Bacteroidales;Bacteroidaceae;Bacteroides;Bacteroides fragilis	-	NCBI RefSeq
GCF_000598605.1	85	5942134	Bacteroidetes;Bacteroidia;Bacteroidales;Bacteroidaceae;Bacteroides;Bacteroides fragilis	-	NCBI RefSeq
GCF_000598645.1	120	5144743	Bacteroidetes;Bacteroidia;Bacteroidales;Bacteroidaceae;Bacteroides;Bacteroides fragilis	-	NCBI RefSeq
GCF_000598665.1	263	5261742	Bacteroidetes;Bacteroidia;Bacteroidales;Bacteroidaceae;Bacteroides;Bacteroides fragilis	-	NCBI RefSeq
GCF_000598685.2	83	5537583	Bacteroidetes;Bacteroidia;Bacteroidales;Bacteroidaceae;Bacteroides;Bacteroides fragilis	-	NCBI RefSeq
GCF_000598705.1	63	5117277	Bacteroidetes;Bacteroidia;Bacteroidales;Bacteroidaceae;Bacteroides;Bacteroides fragilis	-	NCBI RefSeq
GCF_000598725.1	64	4986076	Bacteroidetes;Bacteroidia;Bacteroidales;Bacteroidaceae;Bacteroides;Bacteroides fragilis	-	NCBI RefSeq
GCF_000598745.1	72	5273785	Bacteroidetes;Bacteroidia;Bacteroidales;Bacteroidaceae;Bacteroides;Bacteroides fragilis	-	NCBI RefSeq
GCF_000598765.2	40	4955059	Bacteroidetes;Bacteroidia;Bacteroidales;Bacteroidaceae;Bacteroides;Bacteroides fragilis	-	NCBI RefSeq
GCF_000598785.2	76	5317743	Bacteroidetes;Bacteroidia;Bacteroidales;Bacteroidaceae;Bacteroides;Bacteroides fragilis	-	NCBI RefSeq
GCF_000598805.1	557	5016071	Bacteroidetes;Bacteroidia;Bacteroidales;Bacteroidaceae;Bacteroides;Bacteroides fragilis	-	NCBI RefSeq
GCF_000598825.1	213	5576588	Bacteroidetes;Bacteroidia;Bacteroidales;Bacteroidaceae;Bacteroides;Bacteroides fragilis	-	NCBI RefSeq
GCF_000598845.1	117	5245216	Bacteroidetes;Bacteroidia;Bacteroidales;Bacteroidaceae;Bacteroides;Bacteroides fragilis	-	NCBI RefSeq
GCF_000598865.1	201	5300459	Bacteroidetes;Bacteroidia;Bacteroidales;Bacteroidaceae;Bacteroides;Bacteroides fragilis	-	NCBI RefSeq
GCF_000598885.1	66	5521232	Bacteroidetes;Bacteroidia;Bacteroidales;Bacteroidaceae;Bacteroides;Bacteroides fragilis	-	NCBI RefSeq
GCF_000598905.1	148	5282071	Bacteroidetes;Bacteroidia;Bacteroidales;Bacteroidaceae;Bacteroides;Bacteroides fragilis	-	NCBI RefSeq
GCF_000598925.1	102	5204756	Bacteroidetes;Bacteroidia;Bacteroidales;Bacteroidaceae;Bacteroides;Bacteroides fragilis	-	NCBI RefSeq
GCF_000598945.1	31	5050706	Bacteroidetes;Bacteroidia;Bacteroidales;Bacteroidaceae;Bacteroides;Bacteroides fragilis	-	NCBI RefSeq
GCF_000598965.1	44	5062782	Bacteroidetes;Bacteroidia;Bacteroidales;Bacteroidaceae;Bacteroides;Bacteroides fragilis	-	NCBI RefSeq
GCF_000598985.1	87	5201070	Bacteroidetes;Bacteroidia;Bacteroidales;Bacteroidaceae;Bacteroides;Bacteroides fragilis	-	NCBI RefSeq
GCF_000599005.1	147	5239256	Bacteroidetes;Bacteroidia;Bacteroidales;Bacteroidaceae;Bacteroides;Bacteroides fragilis	-	NCBI RefSeq
GCF_000599025.1	105	5743609	Bacteroidetes;Bacteroidia;Bacteroidales;Bacteroidaceae;Bacteroides;Bacteroides fragilis	-	NCBI RefSeq
GCF_000599045.1	80	5249251	Bacteroidetes;Bacteroidia;Bacteroidales;Bacteroidaceae;Bacteroides;Bacteroides fragilis	-	NCBI RefSeq
GCF_000599065.2	57	5430155	Bacteroidetes;Bacteroidia;Bacteroidales;Bacteroidaceae;Bacteroides;Bacteroides fragilis	-	NCBI RefSeq
GCF_000599085.1	308	5038892	Bacteroidetes;Bacteroidia;Bacteroidales;Bacteroidaceae;Bacteroides;Bacteroides fragilis	-	NCBI RefSeq
GCF_000599105.1	790	4868335	Bacteroidetes;Bacteroidia;Bacteroidales;Bacteroidaceae;Bacteroides;Bacteroides fragilis	-	NCBI RefSeq
GCF_000599125.1	294	5723061	Bacteroidetes;Bacteroidia;Bacteroidales;Bacteroidaceae;Bacteroides;Bacteroides fragilis	-	NCBI RefSeq
GCF_000599145.2	130	5552947	Bacteroidetes;Bacteroidia;Bacteroidales;Bacteroidaceae;Bacteroides;Bacteroides fragilis	-	NCBI RefSeq
GCF_000599165.2	94	5238350	Bacteroidetes;Bacteroidia;Bacteroidales;Bacteroidaceae;Bacteroides;Bacteroides fragilis	-	NCBI RefSeq
GCF_000599185.2	73	5407695	Bacteroidetes;Bacteroidia;Bacteroidales;Bacteroidaceae;Bacteroides;Bacteroides fragilis	-	NCBI RefSeq
GCF_000599225.1	119	5307885	Bacteroidetes;Bacteroidia;Bacteroidales;Bacteroidaceae;Bacteroides;Bacteroides fragilis	-	NCBI RefSeq
GCF_000599245.1	84	5246809	Bacteroidetes;Bacteroidia;Bacteroidales;Bacteroidaceae;Bacteroides;Bacteroides fragilis	-	NCBI RefSeq
GCF_000599265.1	106	5695001	Bacteroidetes;Bacteroidia;Bacteroidales;Bacteroidaceae;Bacteroides;Bacteroides fragilis	-	NCBI RefSeq
GCF_000599285.2	46	5980397	Bacteroidetes;Bacteroidia;Bacteroidales;Bacteroidaceae;Bacteroides;Bacteroides fragilis	-	NCBI RefSeq
GCF_000599305.1	122	5322122	Bacteroidetes;Bacteroidia;Bacteroidales;Bacteroidaceae;Bacteroides;Bacteroides fragilis	-	NCBI RefSeq
GCF_000599325.1	65	5249753	Bacteroidetes;Bacteroidia;Bacteroidales;Bacteroidaceae;Bacteroides;Bacteroides fragilis	-	NCBI RefSeq
GCF_000599345.1	90	6183646	Bacteroidetes;Bacteroidia;Bacteroidales;Bacteroidaceae;Bacteroides;Bacteroides fragilis	-	NCBI RefSeq
GCF_000599365.1	83	4971985	Bacteroidetes;Bacteroidia;Bacteroidales;Bacteroidaceae;Bacteroides;Bacteroides fragilis	-	NCBI RefSeq
GCF_000599385.1	100	5225713	Bacteroidetes;Bacteroidia;Bacteroidales;Bacteroidaceae;Bacteroides;Bacteroides fragilis	-	NCBI RefSeq
GCF_000599605.1	150	3023893	Bacteroidetes;Bacteroidia;Bacteroidales;Prevotellaceae;Prevotella;unclassified Prevotella	-	NCBI RefSeq
GCF_000601035.1	157	5491552	Bacteroidetes;Bacteroidia;Bacteroidales;Bacteroidaceae;Bacteroides;Bacteroides fragilis	-	NCBI RefSeq
GCF_000601055.1	133	5333423	Bacteroidetes;Bacteroidia;Bacteroidales;Bacteroidaceae;Bacteroides;Bacteroides fragilis	-	NCBI RefSeq
GCF_000601075.2	133	5214644	Bacteroidetes;Bacteroidia;Bacteroidales;Bacteroidaceae;Bacteroides;Bacteroides fragilis	-	NCBI RefSeq
GCF_000601095.1	87	5602624	Bacteroidetes;Bacteroidia;Bacteroidales;Bacteroidaceae;Bacteroides;Bacteroides fragilis	-	NCBI RefSeq
GCF_000601115.1	36	5093658	Bacteroidetes;Bacteroidia;Bacteroidales;Bacteroidaceae;Bacteroides;Bacteroides fragilis	-	NCBI RefSeq
GCF_000611675.1	48	3652806	Bacteroidetes;Flavobacteriia;Flavobacteriales;Flavobacteriaceae;Flavobacterium;Flavobacterium succinicans	-	NCBI RefSeq
GCF_000612925.1	15	4457049	Bacteroidetes;Flavobacteriia;Flavobacteriales;Flavobacteriaceae;Chryseobacterium;Chryseobacterium oranimense	-	NCBI RefSeq
GCF_000613325.1	65	2834450	Bacteroidetes;Bacteroidia;Bacteroidales;Prevotellaceae;Prevotella;Prevotella veroralis	-	NCBI RefSeq
GCF_000613345.1	187	2797134	Bacteroidetes;Bacteroidia;Bacteroidales;Prevotellaceae;Prevotella;Prevotella disiens	-	NCBI RefSeq
GCF_000613365.1	159	2778426	Bacteroidetes;Bacteroidia;Bacteroidales;Prevotellaceae;Prevotella;Prevotella corporis	-	NCBI RefSeq
GCF_000613385.1	265	4849058	Bacteroidetes;Bacteroidia;Bacteroidales;Bacteroidaceae;Bacteroides;Bacteroides acidifaciens	-	NCBI RefSeq
GCF_000613405.1	117	2784020	Bacteroidetes;Bacteroidia;Bacteroidales;Prevotellaceae;Prevotella;Prevotella enoeca	-	NCBI RefSeq
GCF_000613445.1	142	3489881	Bacteroidetes;Bacteroidia;Bacteroidales;Prevotellaceae;Prevotella;Prevotella shahii	-	NCBI RefSeq
GCF_000613465.1	118	5591555	Bacteroidetes;Bacteroidia;Bacteroidales;Bacteroidaceae;Bacteroides;Bacteroides nordii	-	NCBI RefSeq
GCF_000613485.1	47	3475255	Bacteroidetes;Bacteroidia;Bacteroidales;Prevotellaceae;Prevotella;Prevotella loescheii	-	NCBI RefSeq
GCF_000613505.1	94	3077999	Bacteroidetes;Bacteroidia;Bacteroidales;Prevotellaceae;Prevotella;Prevotella oris	-	NCBI RefSeq
GCF_000613525.1	94	2674720	Bacteroidetes;Bacteroidia;Bacteroidales;Prevotellaceae;Prevotella;Prevotella albensis	-	NCBI RefSeq
GCF_000613545.1	166	4443004	Bacteroidetes;Bacteroidia;Bacteroidales;Bacteroidaceae;Bacteroides;Bacteroides massiliensis	-	NCBI RefSeq
GCF_000613565.1	94	3116148	Bacteroidetes;Bacteroidia;Bacteroidales;Prevotellaceae;Prevotella;Prevotella baroniae	-	NCBI RefSeq
GCF_000613585.1	82	3111749	Bacteroidetes;Bacteroidia;Bacteroidales;Prevotellaceae;Prevotella;Prevotella denticola	-	NCBI RefSeq
GCF_000613605.1	97	3449113	Bacteroidetes;Bacteroidia;Bacteroidales;Prevotellaceae;Prevotella;Prevotella paludivivens	-	NCBI RefSeq
GCF_000613625.1	80	2518161	Bacteroidetes;Bacteroidia;Bacteroidales;Prevotellaceae;Prevotella;Prevotella marshii	-	NCBI RefSeq
GCF_000613645.1	65	3628546	Bacteroidetes;Bacteroidia;Bacteroidales;Bacteroidaceae;Bacteroides;Bacteroides barnesiae	-	NCBI RefSeq
GCF_000613665.1	141	4838398	Bacteroidetes;Bacteroidia;Bacteroidales;Bacteroidaceae;Bacteroides;Bacteroides gallinarum	-	NCBI RefSeq
GCF_000613685.1	80	5260549	Bacteroidetes;Bacteroidia;Bacteroidales;Bacteroidaceae;Bacteroides;Bacteroides salyersiae	-	NCBI RefSeq
GCF_000613705.1	112	2260105	Bacteroidetes;Bacteroidia;Bacteroidales;Porphyromonadaceae;Porphyromonas;Porphyromonas uenonis	-	NCBI RefSeq
GCF_000613725.1	49	2560108	Bacteroidetes;Bacteroidia;Bacteroidales;Prevotellaceae;Prevotella;Prevotella pleuritidis	-	NCBI RefSeq
GCF_000613745.1	80	2625415	Bacteroidetes;Bacteroidia;Bacteroidales;Bacteroidaceae;Bacteroides;Bacteroides propionicifaciens	-	NCBI RefSeq
GCF_000613765.1	159	2372746	Bacteroidetes;Bacteroidia;Bacteroidales;Prevotellaceae;Prevotella;Prevotella amnii	-	NCBI RefSeq
GCF_000613785.1	138	2827758	Bacteroidetes;Bacteroidia;Bacteroidales;Prevotellaceae;Prevotella;Prevotella oulorum	-	NCBI RefSeq
GCF_000613805.1	89	3430348	Bacteroidetes;Bacteroidia;Bacteroidales;Bacteroidaceae;Bacteroides;Bacteroides paurosaccharolyticus	-	NCBI RefSeq
GCF_000613825.1	63	3680704	Bacteroidetes;Bacteroidia;Bacteroidales;Bacteroidaceae;Bacteroides;Bacteroides graminisolvens	-	NCBI RefSeq
GCF_000613925.1	55	2949807	Bacteroidetes;Bacteroidia;Bacteroidales;Prevotellaceae;Prevotella;Prevotella histicola	-	NCBI RefSeq
GCF_000613945.1	92	2800241	Bacteroidetes;Bacteroidia;Bacteroidales;Prevotellaceae;Prevotella;Prevotella falsenii	-	NCBI RefSeq
GCF_000613965.1	133	3296416	Bacteroidetes;Bacteroidia;Bacteroidales;Prevotellaceae;Prevotella;Prevotella maculosa	-	NCBI RefSeq
GCF_000613985.1	22	2647472	Bacteroidetes;Bacteroidia;Bacteroidales;Prevotellaceae;Prevotella;Prevotella nanceiensis	-	NCBI RefSeq
GCF_000614005.1	179	3116396	Bacteroidetes;Bacteroidia;Bacteroidales;Prevotellaceae;Prevotella;Prevotella timonensis	-	NCBI RefSeq
GCF_000614025.1	148	3002170	Bacteroidetes;Bacteroidia;Bacteroidales;Prevotellaceae;Prevotella;Prevotella aurantiaca	-	NCBI RefSeq
GCF_000614065.1	41	2546609	Bacteroidetes;Bacteroidia;Bacteroidales;Prevotellaceae;Prevotella;Prevotella dentasini	-	NCBI RefSeq
GCF_000614105.1	108	2426740	Bacteroidetes;Bacteroidia;Bacteroidales;Prevotellaceae;Prevotella;Prevotella micans	-	NCBI RefSeq
GCF_000614125.1	148	4884492	Bacteroidetes;Bacteroidia;Bacteroidales;Bacteroidaceae;Bacteroides;Bacteroides rodentium	-	NCBI RefSeq
GCF_000614145.1	144	4782583	Bacteroidetes;Bacteroidia;Bacteroidales;Bacteroidaceae;Bacteroides;Bacteroides faecichinchillae	-	NCBI RefSeq
GCF_000614165.1	203	6241374	Bacteroidetes;Bacteroidia;Bacteroidales;Bacteroidaceae;Bacteroides;Bacteroides stercorirosoris	-	NCBI RefSeq
GCF_000614185.1	160	5290373	Bacteroidetes;Bacteroidia;Bacteroidales;Bacteroidaceae;Bacteroides;Bacteroides sartorii	-	NCBI RefSeq
GCF_000614205.1	82	2975513	Bacteroidetes;Bacteroidia;Bacteroidales;Prevotellaceae;Prevotella;Prevotella saccharolytica	-	NCBI RefSeq
GCF_000614245.1	116	3173817	Bacteroidetes;Bacteroidia;Bacteroidales;Prevotellaceae;Prevotella;Prevotella fusca	-	NCBI RefSeq
GCF_000614285.1	113	3184425	Bacteroidetes;Bacteroidia;Bacteroidales;Prevotellaceae;Prevotella;Prevotella scopos	-	NCBI RefSeq
GCF_000614325.1	44	2199931	Bacteroidetes;Bacteroidia;Bacteroidales;Porphyromonadaceae;Porphyromonas;Porphyromonas macacae	-	NCBI RefSeq
GCF_000614355.1	48	2356153	Bacteroidetes;Bacteroidia;Bacteroidales;Porphyromonadaceae;Porphyromonas;Porphyromonas cangingivalis	-	NCBI RefSeq
GCF_000614385.1	69	2324569	Bacteroidetes;Bacteroidia;Bacteroidales;Porphyromonadaceae;Porphyromonas;Porphyromonas macacae	-	NCBI RefSeq
GCF_000614585.1	35	2054250	Bacteroidetes;Bacteroidia;Bacteroidales;Porphyromonadaceae;Porphyromonas;Porphyromonas gingivicanis	-	NCBI RefSeq
GCF_000614865.1	92	5143934	Bacteroidetes;Bacteroidia;Marinilabiliales;Prolixibacteraceae;Prolixibacter;Prolixibacter bellariivorans	-	NCBI RefSeq
GCF_000614895.1	105	4971544	Bacteroidetes;Bacteroidia;Marinilabiliales;Marinilabiliaceae;Marinilabilia;Marinilabilia salmonicolor	-	NCBI RefSeq
GCF_000615645.1	694	5907908	Bacteroidetes;Bacteroidia;Bacteroidales;Bacteroidaceae;Bacteroides;Bacteroides sartorii	-	NCBI RefSeq
GCF_000619825.1	12	3384011	Bacteroidetes;Bacteroidia;Bacteroidales;Prevotellaceae;Prevotella;unclassified Prevotella	-	NCBI RefSeq
GCF_000619985.1	49	3552503	Bacteroidetes;Bacteroidia;Bacteroidales;Prevotellaceae;Prevotella;unclassified Prevotella	-	NCBI RefSeq
GCF_000621125.1	32	4853010	Bacteroidetes;Flavobacteriia;Flavobacteriales;Flavobacteriaceae;Maribacter;Maribacter antarcticus	-	NCBI RefSeq
GCF_000621625.1	71	4622888	Bacteroidetes;Flavobacteriia;Flavobacteriales;Crocinitomicaceae;Crocinitomix;Crocinitomix catalasitica	-	NCBI RefSeq
GCF_000621705.1	21	5151245	Bacteroidetes;Bacteroidia;Marinilabiliales;Prolixibacteraceae;Prolixibacter;Prolixibacter bellariivorans	-	NCBI RefSeq
GCF_000621725.1	32	3492520	Bacteroidetes;Bacteroidia;Bacteroidales;Prevotellaceae;Prevotella;Prevotella brevis	-	NCBI RefSeq
GCF_000621825.1	22	3216972	Bacteroidetes;Bacteroidia;Bacteroidales;Prevotellaceae;Prevotella;Prevotella brevis	-	NCBI RefSeq
GCF_000626635.1	1	5132075	Bacteroidetes;Bacteroidia;Marinilabiliales;Prolixibacteraceae;Draconibacterium;Draconibacterium orientale	-	NCBI RefSeq
GCF_000626715.1	39	5687995	Bacteroidetes;Flavobacteriia;Flavobacteriales;Flavobacteriaceae;Aquimarina;Aquimarina atlantica	-	NCBI RefSeq
GCF_000633375.1	183	3876324	Bacteroidetes;Flavobacteriia;Flavobacteriales;Flavobacteriaceae;Myroides;Myroides odoratimimus	-	NCBI RefSeq
GCF_000633455.1	66	6708080	Bacteroidetes;Sphingobacteriia;Sphingobacteriales;Sphingobacteriaceae;Pedobacter;Pedobacter jeongneungensis	-	NCBI RefSeq
GCF_000686625.1	31	5904341	Bacteroidetes;Sphingobacteriia;Sphingobacteriales;Sphingobacteriaceae;Sphingobacterium;Sphingobacterium thalpophilum	-	NCBI RefSeq
GCF_000686885.1	67	3158735	Bacteroidetes;Flavobacteriia;Flavobacteriales;Flavobacteriaceae;Flavobacterium;Flavobacterium sasangense	-	NCBI RefSeq
GCF_000687715.1	52	3473679	Bacteroidetes;Bacteroidia;Bacteroidales;Prevotellaceae;Prevotella;Prevotella ruminicola	-	NCBI RefSeq
GCF_000687915.1	5	4281274	Bacteroidetes;Flavobacteriia;Flavobacteriales;Flavobacteriaceae;Leeuwenhoekiella;unclassified Leeuwenhoekiella	-	NCBI RefSeq
GCF_000687935.1	1	3996527	Bacteroidetes;Flavobacteriia;Flavobacteriales;Flavobacteriaceae;Polaribacter;unclassified Polaribacter	-	NCBI RefSeq
GCF_000688315.1	3	4775040	Bacteroidetes;Flavobacteriia;Flavobacteriales;Flavobacteriaceae;Maribacter;unclassified Maribacter	-	NCBI RefSeq
GCF_000688335.1	1	4106053	Bacteroidetes;Flavobacteriia;Flavobacteriales;Flavobacteriaceae;Sediminibacter;unclassified Sediminibacter	-	NCBI RefSeq
GCF_000688375.1	4	3318148	Bacteroidetes;Bacteroidia;Bacteroidales;Prevotellaceae;Prevotella;unclassified Prevotella	-	NCBI RefSeq
GCF_000689375.1	11	1012588	Bacteroidetes;Cytophagia;Cytophagales;Amoebophilaceae;Candidatus Cardinium;Cardinium endosymbiont of Bemisia tabaci	-	NCBI RefSeq
GCF_000689455.1	213	4036754	Bacteroidetes;Flavobacteriia;Flavobacteriales;Flavobacteriaceae;Elizabethkingia;Elizabethkingia anophelis	-	NCBI RefSeq
GCF_000689515.1	89	4032057	Bacteroidetes;Flavobacteriia;Flavobacteriales;Flavobacteriaceae;Elizabethkingia;Elizabethkingia anophelis	-	NCBI RefSeq
GCF_000695795.1	56	3792640	Bacteroidetes;Flavobacteriia;Flavobacteriales;Flavobacteriaceae;Flavobacterium;Flavobacterium seoulense	-	NCBI RefSeq
GCF_000698925.1	54	3475052	Bacteroidetes;Bacteroidia;Bacteroidales;Prevotellaceae;Prevotella;Prevotella loescheii	-	NCBI RefSeq
GCF_000699665.1	556	6980703	Bacteroidetes;Bacteroidia;Bacteroidales;Bacteroidaceae;Bacteroides;Bacteroides ovatus	-	NCBI RefSeq
GCF_000699705.1	134	5443924	Bacteroidetes;Bacteroidia;Bacteroidales;Bacteroidaceae;Bacteroides;Bacteroides vulgatus	-	NCBI RefSeq
GCF_000699725.1	181	7030448	Bacteroidetes;Bacteroidia;Bacteroidales;Bacteroidaceae;Bacteroides;Bacteroides ovatus	-	NCBI RefSeq
GCF_000699745.1	172	5288232	Bacteroidetes;Bacteroidia;Bacteroidales;Tannerellaceae;Parabacteroides;Parabacteroides distasonis	-	NCBI RefSeq
GCF_000699765.1	199	5417090	Bacteroidetes;Bacteroidia;Bacteroidales;Tannerellaceae;Parabacteroides;Parabacteroides distasonis	-	NCBI RefSeq
GCF_000699785.1	100	5788519	Bacteroidetes;Bacteroidia;Bacteroidales;Tannerellaceae;Parabacteroides;Parabacteroides distasonis	-	NCBI RefSeq
GCF_000699805.1	90	5422204	Bacteroidetes;Bacteroidia;Bacteroidales;Tannerellaceae;Parabacteroides;Parabacteroides distasonis	-	NCBI RefSeq
GCF_000699825.1	185	4973014	Bacteroidetes;Bacteroidia;Bacteroidales;Bacteroidaceae;Bacteroides;Bacteroides uniformis	-	NCBI RefSeq
GCF_000699845.1	193	5420066	Bacteroidetes;Bacteroidia;Bacteroidales;Bacteroidaceae;Bacteroides;Bacteroides vulgatus	-	NCBI RefSeq
GCF_000699865.1	184	4989697	Bacteroidetes;Bacteroidia;Bacteroidales;Bacteroidaceae;Bacteroides;Bacteroides vulgatus	-	NCBI RefSeq
GCF_000699885.1	47	5047633	Bacteroidetes;Bacteroidia;Bacteroidales;Bacteroidaceae;Bacteroides;Bacteroides uniformis	-	NCBI RefSeq
GCF_000699905.1	180	5315679	Bacteroidetes;Bacteroidia;Bacteroidales;Tannerellaceae;Parabacteroides;Parabacteroides distasonis	-	NCBI RefSeq
GCF_000700805.1	7	2204202	Bacteroidetes;Bacteroidia;Bacteroidales;Porphyromonadaceae;Porphyromonas;unclassified Porphyromonas	-	NCBI RefSeq
GCF_000701505.1	40	6173415	Bacteroidetes;Cytophagia;Cytophagales;Cytophagaceae;Dyadobacter;Dyadobacter crusticola	-	NCBI RefSeq
GCF_000701965.1	15	3352525	Bacteroidetes;Bacteroidia;Bacteroidales;Prevotellaceae;Prevotella;unclassified Prevotella	-	NCBI RefSeq
GCF_000702225.1	82	3850389	Bacteroidetes;Bacteroidia;Bacteroidales;Bacteroidaceae;Bacteroides;unclassified Bacteroides	-	NCBI RefSeq
GCF_000702285.1	79	3848685	Bacteroidetes;Bacteroidia;Bacteroidales;Bacteroidaceae;Bacteroides;unclassified Bacteroides	-	NCBI RefSeq
GCF_000702825.1	18	3613673	Bacteroidetes;Bacteroidia;Bacteroidales;Prevotellaceae;Prevotella;unclassified Prevotella	-	NCBI RefSeq
GCF_000708265.2	15	5006523	Bacteroidetes;Sphingobacteriia;Sphingobacteriales;Sphingobacteriaceae;Pedobacter;unclassified Pedobacter	-	NCBI RefSeq
GCF_000708285.2	216	5544917	Bacteroidetes;Sphingobacteriia;Sphingobacteriales;Sphingobacteriaceae;Pedobacter;Pedobacter borealis	-	NCBI RefSeq
GCF_000708595.2	10	4597628	Bacteroidetes;Flavobacteriia;Flavobacteriales;Flavobacteriaceae;Flavobacterium;unclassified Flavobacterium	-	NCBI RefSeq
GCF_000708615.2	27	4363762	Bacteroidetes;Flavobacteriia;Flavobacteriales;Flavobacteriaceae;Chryseobacterium;Chryseobacterium hispalense	-	NCBI RefSeq
GCF_000709555.1	1	309299	Bacteroidetes;Flavobacteriia;Flavobacteriales;unclassified Flavobacteriales;Candidatus Walczuchella;Candidatus Walczuchella monophlebidarum	-	NCBI RefSeq
GCF_000710365.1	213	5376485	Bacteroidetes;Bacteroidia;Bacteroidales;Bacteroidaceae;Bacteroides;Bacteroides fragilis	-	NCBI RefSeq
GCF_000710375.1	232	5509612	Bacteroidetes;Bacteroidia;Bacteroidales;Bacteroidaceae;Bacteroides;Bacteroides fragilis	-	NCBI RefSeq
GCF_000711235.1	9	4299196	Bacteroidetes;Bacteroidia;Bacteroidales;Prevotellaceae;Prevotella;unclassified Prevotella	-	NCBI RefSeq
GCF_000712235.1	6	4887873	Bacteroidetes;Bacteroidia;Bacteroidales;Porphyromonadaceae;Porphyromonas;unclassified Porphyromonas	-	NCBI RefSeq
GCF_000714815.1	76	5429412	Bacteroidetes;Cytophagia;Cytophagales;Cytophagaceae;Anditalea;Anditalea andensis	-	NCBI RefSeq
GCF_000715495.1	198	5262418	Bacteroidetes;Cytophagia;Cytophagales;Hymenobacteraceae;Hymenobacter;unclassified Hymenobacter	-	NCBI RefSeq
GCF_000722885.1	122	4566318	Bacteroidetes;Sphingobacteriia;Sphingobacteriales;Sphingobacteriaceae;Pedobacter;Pedobacter antarcticus	-	NCBI RefSeq
GCF_000723205.1	1	4228350	Bacteroidetes;Flavobacteriia;Flavobacteriales;Flavobacteriaceae;Formosa;Formosa agariphila	-	NCBI RefSeq
GCF_000723505.1	1	3149227	Bacteroidetes;Bacteroidia;Bacteroidales;Rikenellaceae;Mucinivorans;Mucinivorans hirudinis	-	NCBI RefSeq
GCF_000724545.1	185	7367602	Bacteroidetes;Saprospiria;Saprospirales;Saprospiraceae;Aureispira;unclassified Aureispira	-	NCBI RefSeq
GCF_000724665.1	268	5300383	Bacteroidetes;Bacteroidia;Bacteroidales;Bacteroidaceae;Bacteroides;Bacteroides fragilis	-	NCBI RefSeq
GCF_000724795.1	197	5107828	Bacteroidetes;Bacteroidia;Bacteroidales;Bacteroidaceae;Bacteroides;Bacteroides fragilis	-	NCBI RefSeq
GCF_000724805.1	343	5297156	Bacteroidetes;Bacteroidia;Bacteroidales;Bacteroidaceae;Bacteroides;Bacteroides fragilis	-	NCBI RefSeq
GCF_000724815.1	157	5469625	Bacteroidetes;Bacteroidia;Bacteroidales;Bacteroidaceae;Bacteroides;Bacteroides fragilis	-	NCBI RefSeq
GCF_000729985.1	4	3123663	Bacteroidetes;Flavobacteriia;Flavobacteriales;Flavobacteriaceae;Chryseobacterium;Chryseobacterium antarcticum	-	NCBI RefSeq
GCF_000732625.1	45	3211390	Bacteroidetes;Flavobacteriia;Flavobacteriales;Flavobacteriaceae;Nonlabens;Nonlabens ulvanivorans	-	NCBI RefSeq
GCF_000733475.1	11	2670033	Bacteroidetes;Flavobacteriia;Flavobacteriales;Flavobacteriaceae;Mangrovimonas;Mangrovimonas yunxiaonensis	-	NCBI RefSeq
GCF_000733925.1	3	5550230	Bacteroidetes;Flavobacteriia;Flavobacteriales;Flavobacteriaceae;Arenibacter;Arenibacter algicola	-	NCBI RefSeq
GCF_000733945.1	4	4140757	Bacteroidetes;Flavobacteriia;Flavobacteriales;Flavobacteriaceae;Flavimarina;unclassified Flavimarina	-	NCBI RefSeq
GCF_000734055.1	1	2234477	Bacteroidetes;Flavobacteriia;Flavobacteriales;Flavobacteriaceae;Riemerella;Riemerella anatipestifer	-	NCBI RefSeq
GCF_000735105.1	22	4236390	Bacteroidetes;Flavobacteriia;Flavobacteriales;Flavobacteriaceae;Chryseobacterium;Chryseobacterium halperniae	-	NCBI RefSeq
GCF_000735135.1	12	3975884	Bacteroidetes;Flavobacteriia;Flavobacteriales;Flavobacteriaceae;Chryseobacterium;unclassified Chryseobacterium	-	NCBI RefSeq
GCF_000735205.1	50	3936249	Bacteroidetes;Flavobacteriia;Flavobacteriales;Flavobacteriaceae;Elizabethkingia;Elizabethkingia anophelis	-	NCBI RefSeq
GCF_000735535.1	215	4321991	Bacteroidetes;Flavobacteriia;Flavobacteriales;Flavobacteriaceae;Flavobacterium;Flavobacterium gilvum	-	NCBI RefSeq
GCF_000735695.2	96	2845737	Bacteroidetes;Flavobacteriia;Flavobacteriales;Flavobacteriaceae;Chryseobacterium;Chryseobacterium haifense	-	NCBI RefSeq
GCF_000735715.2	45	5591549	Bacteroidetes;Flavobacteriia;Flavobacteriales;Flavobacteriaceae;Flavobacterium;Flavobacterium chungangense	-	NCBI RefSeq
GCF_000736515.1	35	2617694	Bacteroidetes;Flavobacteriia;Flavobacteriales;Schleiferiaceae;Schleiferia;Schleiferia thermophila	-	NCBI RefSeq
GCF_000737515.1	4	5010594	Bacteroidetes;Cytophagia;Cytophagales;Hymenobacteraceae;Hymenobacter;unclassified Hymenobacter	-	NCBI RefSeq
GCF_000737665.1	10	4364663	Bacteroidetes;Flavobacteriia;Flavobacteriales;Flavobacteriaceae;Chryseobacterium;Chryseobacterium formosense	-	NCBI RefSeq
GCF_000737685.1	12	5501401	Bacteroidetes;Flavobacteriia;Flavobacteriales;Flavobacteriaceae;Flavobacterium;Flavobacterium reichenbachii	-	NCBI RefSeq
GCF_000737695.1	99	5877671	Bacteroidetes;Flavobacteriia;Flavobacteriales;Flavobacteriaceae;Flavobacterium;Flavobacterium hydatis	-	NCBI RefSeq
GCF_000737705.1	26	4754478	Bacteroidetes;Flavobacteriia;Flavobacteriales;Flavobacteriaceae;Chryseobacterium;Chryseobacterium soli	-	NCBI RefSeq
GCF_000737715.1	31	5256156	Bacteroidetes;Flavobacteriia;Flavobacteriales;Flavobacteriaceae;Chryseobacterium;unclassified Chryseobacterium	-	NCBI RefSeq
GCF_000737765.1	18	5487842	Bacteroidetes;Flavobacteriia;Flavobacteriales;Flavobacteriaceae;Chryseobacterium;Chryseobacterium vrystaatense	-	NCBI RefSeq
GCF_000737775.1	89	4340594	Bacteroidetes;Flavobacteriia;Flavobacteriales;Flavobacteriaceae;Chryseobacterium;Chryseobacterium piperi	-	NCBI RefSeq
GCF_000737785.1	49	4718546	Bacteroidetes;Flavobacteriia;Flavobacteriales;Flavobacteriaceae;Chryseobacterium;Chryseobacterium luteum	-	NCBI RefSeq
GCF_000738495.1	45	4628764	Bacteroidetes;Flavobacteriia;Flavobacteriales;Flavobacteriaceae;Chryseobacterium;unclassified Chryseobacterium	-	NCBI RefSeq
GCF_000739395.1	1	2900735	Bacteroidetes;Flavobacteriia;Flavobacteriales;Flavobacteriaceae;Flavobacterium;Flavobacterium psychrophilum	-	NCBI RefSeq
GCF_000739415.1	1	2441780	Bacteroidetes;Bacteroidia;Bacteroidales;Porphyromonadaceae;Porphyromonas;Porphyromonas gingivalis	-	NCBI RefSeq
GCF_000744105.1	1	4514366	Bacteroidetes;Flavobacteriia;Flavobacteriales;Flavobacteriaceae;Maribacter;Maribacter forsetii	-	NCBI RefSeq
GCF_000744275.1	9	3959304	Bacteroidetes;Flavobacteriia;Flavobacteriales;Flavobacteriaceae;Gillisia;unclassified Gillisia	-	NCBI RefSeq
GCF_000744495.1	74	4495830	Bacteroidetes;Flavobacteriia;Flavobacteriales;Flavobacteriaceae;Chryseobacterium;unclassified Chryseobacterium	-	NCBI RefSeq
GCF_000744555.1	2	5358002	Bacteroidetes;Flavobacteriia;Flavobacteriales;Flavobacteriaceae;Zobellia;Zobellia uliginosa	-	NCBI RefSeq
GCF_000744835.1	1	3790620	Bacteroidetes;Flavobacteriia;Flavobacteriales;Flavobacteriaceae;Flavobacterium;unclassified Flavobacterium	-	NCBI RefSeq
GCF_000745185.1	1	4424696	Bacteroidetes;Flavobacteriia;Flavobacteriales;Flavobacteriaceae;Muricauda;unclassified Muricauda	-	NCBI RefSeq
GCF_000745315.1	1	4212161	Bacteroidetes;Flavobacteriia;Flavobacteriales;Flavobacteriaceae;Salegentibacter;unclassified Salegentibacter	-	NCBI RefSeq
GCF_000745535.1	56	5296881	Bacteroidetes;Flavobacteriia;Flavobacteriales;Flavobacteriaceae;Chryseobacterium;unclassified Chryseobacterium	-	NCBI RefSeq
GCF_000745775.1	21	5284058	Bacteroidetes;Flavobacteriia;Flavobacteriales;Flavobacteriaceae;Flavobacterium;unclassified Flavobacterium	-	NCBI RefSeq
GCF_000745795.1	14	3032664	Bacteroidetes;Flavobacteriia;Flavobacteriales;Flavobacteriaceae;Chryseobacterium;unclassified Chryseobacterium	-	NCBI RefSeq
GCF_000746155.1	14	2957066	Bacteroidetes;Bacteroidia;Bacteroidales;Prevotellaceae;Prevotella;unclassified Prevotella	-	NCBI RefSeq
GCF_000746315.1	78	4487904	Bacteroidetes;Flavobacteriia;Flavobacteriales;Flavobacteriaceae;Chryseobacterium;unclassified Chryseobacterium	-	NCBI RefSeq
GCF_000746845.1	13	3160033	Bacteroidetes;Flavobacteriia;Flavobacteriales;Flavobacteriaceae;Altibacter;Altibacter lentus	-	NCBI RefSeq
GCF_000747525.1	1	5329010	Bacteroidetes;Sphingobacteriia;Sphingobacteriales;Sphingobacteriaceae;Sphingobacterium;unclassified Sphingobacterium	-	NCBI RefSeq
GCF_000747685.1	42	3252740	Bacteroidetes;Flavobacteriia;Flavobacteriales;Flavobacteriaceae;Nonlabens;Nonlabens ulvanivorans	-	NCBI RefSeq
GCF_000750195.1	1	3824196	Bacteroidetes;Flavobacteriia;Flavobacteriales;Flavobacteriaceae;Cellulophaga;Cellulophaga lytica	-	NCBI RefSeq
GCF_000751455.1	24	3611094	Bacteroidetes;Bacteroidia;Bacteroidales;Rikenellaceae;Alistipes;unclassified Alistipes	-	NCBI RefSeq
GCF_000751595.1	54	2562781	Bacteroidetes;Flavobacteriia;Flavobacteriales;Flavobacteriaceae;Weeksella;Weeksella massiliensis	-	NCBI RefSeq
GCF_000754365.1	1	2835130	Bacteroidetes;Flavobacteriia;Flavobacteriales;Flavobacteriaceae;Flavobacterium;Flavobacterium psychrophilum	-	NCBI RefSeq
GCF_000754405.1	1	2715909	Bacteroidetes;Flavobacteriia;Flavobacteriales;Flavobacteriaceae;Flavobacterium;Flavobacterium psychrophilum	-	NCBI RefSeq
GCF_000755265.1	43	3260523	Bacteroidetes;Flavobacteriia;Flavobacteriales;Flavobacteriaceae;Nonlabens;Nonlabens ulvanivorans	-	NCBI RefSeq
GCF_000755285.1	25	3091813	Bacteroidetes;Flavobacteriia;Flavobacteriales;Flavobacteriaceae;Nonlabens;Nonlabens ulvanivorans	-	NCBI RefSeq
GCF_000755305.1	22	2935762	Bacteroidetes;Flavobacteriia;Flavobacteriales;Flavobacteriaceae;Nonlabens;Nonlabens sediminis	-	NCBI RefSeq
GCF_000755325.1	34	3216957	Bacteroidetes;Flavobacteriia;Flavobacteriales;Flavobacteriaceae;Nonlabens;Nonlabens ulvanivorans	-	NCBI RefSeq
GCF_000756505.1	1	2397867	Bacteroidetes;Flavobacteriia;Flavobacteriales;Flavobacteriaceae;Ornithobacterium;Ornithobacterium rhinotracheale	-	NCBI RefSeq
GCF_000757385.1	7	3490856	Bacteroidetes;Flavobacteriia;Flavobacteriales;Flavobacteriaceae;Flavobacterium;Flavobacterium aquatile	-	NCBI RefSeq
GCF_000757725.1	75	4595883	Bacteroidetes;Sphingobacteriia;Sphingobacteriales;Sphingobacteriaceae;Sphingobacterium;Sphingobacterium deserti	-	NCBI RefSeq
GCF_000758925.1	152	2838933	Bacteroidetes;Bacteroidia;Bacteroidales;Prevotellaceae;Prevotella;unclassified Prevotella	-	NCBI RefSeq
GCF_000759025.1	164	7868778	Bacteroidetes;Saprospiria;Saprospirales;Haliscomenobacteraceae;Phaeodactylibacter;Phaeodactylibacter xiamenensis	-	NCBI RefSeq
GCF_000759045.1	158	2527024	Bacteroidetes;Bacteroidia;Bacteroidales;Prevotellaceae;Prevotella;Prevotella bivia	-	NCBI RefSeq
GCF_000759075.1	109	3059956	Bacteroidetes;Bacteroidia;Bacteroidales;Prevotellaceae;Prevotella;Prevotella histicola	-	NCBI RefSeq
GCF_000759165.1	173	2408181	Bacteroidetes;Bacteroidia;Bacteroidales;Prevotellaceae;Prevotella;Prevotella bivia	-	NCBI RefSeq
GCF_000759185.1	97	2954213	Bacteroidetes;Bacteroidia;Bacteroidales;Prevotellaceae;Prevotella;Prevotella buccalis	-	NCBI RefSeq
GCF_000759205.1	126	3050207	Bacteroidetes;Bacteroidia;Bacteroidales;Prevotellaceae;Prevotella;Prevotella denticola	-	NCBI RefSeq
GCF_000759225.1	298	2832207	Bacteroidetes;Bacteroidia;Bacteroidales;Prevotellaceae;Prevotella;Prevotella disiens	-	NCBI RefSeq
GCF_000759245.1	179	2584224	Bacteroidetes;Bacteroidia;Bacteroidales;Prevotellaceae;Prevotella;Prevotella bivia	-	NCBI RefSeq
GCF_000759265.1	102	2756480	Bacteroidetes;Bacteroidia;Bacteroidales;Prevotellaceae;Prevotella;Prevotella buccalis	-	NCBI RefSeq
GCF_000759305.1	553	2976254	Bacteroidetes;Bacteroidia;Bacteroidales;Prevotellaceae;Prevotella;Prevotella melaninogenica	-	NCBI RefSeq
GCF_000759315.1	179	2450252	Bacteroidetes;Bacteroidia;Bacteroidales;Prevotellaceae;Prevotella;Prevotella amnii	-	NCBI RefSeq
GCF_000762405.1	279	3291905	Bacteroidetes;Bacteroidia;Bacteroidales;Prevotellaceae;Prevotella;Prevotella timonensis	-	NCBI RefSeq
GCF_000762865.1	131	2797873	Bacteroidetes;Bacteroidia;Bacteroidales;Prevotellaceae;Prevotella;unclassified Prevotella	-	NCBI RefSeq
GCF_000764435.1	72	4420065	Bacteroidetes;Flavobacteriia;Flavobacteriales;Flavobacteriaceae;Cellulophaga;unclassified Cellulophaga	-	NCBI RefSeq
GCF_000764515.1	8	2319034	Bacteroidetes;Flavobacteriia;Flavobacteriales;Flavobacteriaceae;Ornithobacterium;Ornithobacterium rhinotracheale	-	NCBI RefSeq
GCF_000764755.1	56	4692319	Bacteroidetes;Flavobacteriia;Flavobacteriales;Flavobacteriaceae;Algibacter;Algibacter lectus	-	NCBI RefSeq
GCF_000764775.1	75	3773436	Bacteroidetes;Flavobacteriia;Flavobacteriales;Flavobacteriaceae;Jejuia;Jejuia pallidilutea	-	NCBI RefSeq
GCF_000764795.1	87	3770805	Bacteroidetes;Flavobacteriia;Flavobacteriales;Flavobacteriaceae;Jejuia;Jejuia pallidilutea	-	NCBI RefSeq
GCF_000764815.1	50	3258856	Bacteroidetes;Flavobacteriia;Flavobacteriales;Flavobacteriaceae;Nonlabens;Nonlabens ulvanivorans	-	NCBI RefSeq
GCF_000764835.1	72	4815979	Bacteroidetes;Flavobacteriia;Flavobacteriales;Flavobacteriaceae;Algibacter;Algibacter lectus	-	NCBI RefSeq
GCF_000765945.1	31	2388563	Bacteroidetes;Bacteroidia;Bacteroidales;Porphyromonadaceae;Porphyromonas;Porphyromonas gulae	-	NCBI RefSeq
GCF_000765965.1	34	2384876	Bacteroidetes;Bacteroidia;Bacteroidales;Porphyromonadaceae;Porphyromonas;unclassified Porphyromonas	-	NCBI RefSeq
GCF_000765975.1	21	2308674	Bacteroidetes;Bacteroidia;Bacteroidales;Porphyromonadaceae;Porphyromonas;Porphyromonas canoris	-	NCBI RefSeq
GCF_000766005.1	21	2364757	Bacteroidetes;Bacteroidia;Bacteroidales;Porphyromonadaceae;Porphyromonas;Porphyromonas cangingivalis	-	NCBI RefSeq
GCF_000766795.1	4	3914068	Bacteroidetes;Flavobacteriia;Flavobacteriales;Flavobacteriaceae;Polaribacter;unclassified Polaribacter	-	NCBI RefSeq
GCF_000766805.1	2	3012752	Bacteroidetes;Flavobacteriia;Flavobacteriales;Flavobacteriaceae;Polaribacter;unclassified Polaribacter	-	NCBI RefSeq
GCF_000767095.1	1	2736292	Bacteroidetes;Flavobacteriia;Flavobacteriales;Flavobacteriaceae;Flavobacterium;Flavobacterium psychrophilum	-	NCBI RefSeq
GCF_000768755.1	43	2330607	Bacteroidetes;Bacteroidia;Bacteroidales;Porphyromonadaceae;Porphyromonas;unclassified Porphyromonas	-	NCBI RefSeq
GCF_000768765.1	26	2442276	Bacteroidetes;Bacteroidia;Bacteroidales;Porphyromonadaceae;Porphyromonas;Porphyromonas gulae	-	NCBI RefSeq
GCF_000768775.1	163	2588710	Bacteroidetes;Bacteroidia;Bacteroidales;Porphyromonadaceae;Porphyromonas;Porphyromonas gulae	-	NCBI RefSeq
GCF_000768785.1	89	2463382	Bacteroidetes;Bacteroidia;Bacteroidales;Porphyromonadaceae;Porphyromonas;Porphyromonas gulae	-	NCBI RefSeq
GCF_000768835.1	52	2287426	Bacteroidetes;Bacteroidia;Bacteroidales;Porphyromonadaceae;Porphyromonas;Porphyromonas gulae	-	NCBI RefSeq
GCF_000768855.1	79	2392483	Bacteroidetes;Bacteroidia;Bacteroidales;Porphyromonadaceae;unclassified Porphyromonadaceae;Porphyromonadaceae bacterium COT-184 OH4590	-	NCBI RefSeq
GCF_000768875.1	37	1961776	Bacteroidetes;Bacteroidia;Bacteroidales;Porphyromonadaceae;Porphyromonas;unclassified Porphyromonas	-	NCBI RefSeq
GCF_000768895.1	21	2179370	Bacteroidetes;Bacteroidia;Bacteroidales;Porphyromonadaceae;Porphyromonas;unclassified Porphyromonas	-	NCBI RefSeq
GCF_000768915.1	44	2371923	Bacteroidetes;Bacteroidia;Bacteroidales;Porphyromonadaceae;Porphyromonas;Porphyromonas gulae	-	NCBI RefSeq
GCF_000768935.1	82	2343073	Bacteroidetes;Bacteroidia;Bacteroidales;Porphyromonadaceae;Porphyromonas;unclassified Porphyromonas	-	NCBI RefSeq
GCF_000768955.1	14	2105287	Bacteroidetes;Bacteroidia;Bacteroidales;Porphyromonadaceae;Porphyromonas;Porphyromonas crevioricanis	-	NCBI RefSeq
GCF_000768975.1	30	2161087	Bacteroidetes;Bacteroidia;Bacteroidales;Porphyromonadaceae;Porphyromonas;Porphyromonas crevioricanis	-	NCBI RefSeq
GCF_000768995.1	65	2441844	Bacteroidetes;Bacteroidia;Bacteroidales;Porphyromonadaceae;Porphyromonas;Porphyromonas cangingivalis	-	NCBI RefSeq
GCF_000769015.1	47	2335601	Bacteroidetes;Bacteroidia;Bacteroidales;Porphyromonadaceae;Porphyromonas;Porphyromonas gulae	-	NCBI RefSeq
GCF_000769035.1	32	2363316	Bacteroidetes;Bacteroidia;Bacteroidales;Porphyromonadaceae;Porphyromonas;Porphyromonas macacae	-	NCBI RefSeq
GCF_000769055.1	48	2313874	Bacteroidetes;Bacteroidia;Bacteroidales;Porphyromonadaceae;Porphyromonas;Porphyromonas macacae	-	NCBI RefSeq
GCF_000769075.1	48	2293773	Bacteroidetes;Bacteroidia;Bacteroidales;Porphyromonadaceae;Porphyromonas;unclassified Porphyromonas	-	NCBI RefSeq
GCF_000769095.1	53	2333447	Bacteroidetes;Bacteroidia;Bacteroidales;Porphyromonadaceae;Porphyromonas;Porphyromonas gulae	-	NCBI RefSeq
GCF_000769115.1	14	2202536	Bacteroidetes;Bacteroidia;Bacteroidales;Porphyromonadaceae;Porphyromonas;Porphyromonas canoris	-	NCBI RefSeq
GCF_000769135.1	19	1983480	Bacteroidetes;Bacteroidia;Bacteroidales;Porphyromonadaceae;Porphyromonas;Porphyromonas gingivicanis	-	NCBI RefSeq
GCF_000769385.1	40	2340299	Bacteroidetes;Bacteroidia;Bacteroidales;Porphyromonadaceae;Porphyromonas;Porphyromonas gulae	-	NCBI RefSeq
GCF_000769445.1	75	4578109	Bacteroidetes;Flavobacteriia;Flavobacteriales;Flavobacteriaceae;Elizabethkingia;Elizabethkingia miricola	-	NCBI RefSeq
GCF_000769475.1	71	2252877	Bacteroidetes;Bacteroidia;Bacteroidales;Porphyromonadaceae;Porphyromonas;Porphyromonas gulae	-	NCBI RefSeq
GCF_000769815.1	61	3110902	Bacteroidetes;Flavobacteriia;Flavobacteriales;Flavobacteriaceae;Flavobacterium;Flavobacterium cauense	-	NCBI RefSeq
GCF_000769825.1	63	4479972	Bacteroidetes;Flavobacteriia;Flavobacteriales;Flavobacteriaceae;Flavobacterium;Flavobacterium rivuli	-	NCBI RefSeq
GCF_000769835.1	105	2883777	Bacteroidetes;Flavobacteriia;Flavobacteriales;Flavobacteriaceae;Flavobacterium;Flavobacterium suncheonense	-	NCBI RefSeq
GCF_000769895.1	74	3375260	Bacteroidetes;Flavobacteriia;Flavobacteriales;Flavobacteriaceae;Flavobacterium;Flavobacterium enshiense	-	NCBI RefSeq
GCF_000769915.1	61	3800758	Bacteroidetes;Flavobacteriia;Flavobacteriales;Flavobacteriaceae;Flavobacterium;Flavobacterium beibuense	-	NCBI RefSeq
GCF_000769935.1	80	4637174	Bacteroidetes;Flavobacteriia;Flavobacteriales;Flavobacteriaceae;Flavobacterium;Flavobacterium subsaxonicum	-	NCBI RefSeq
GCF_000775755.1	98	3805351	Bacteroidetes;Flavobacteriia;Flavobacteriales;Flavobacteriaceae;Jejuia;Jejuia pallidilutea	-	NCBI RefSeq
GCF_000775915.1	37	5984278	Bacteroidetes;Cytophagia;Cytophagales;Cytophagaceae;Sporocytophaga;Sporocytophaga myxococcoides	-	NCBI RefSeq
GCF_000783305.1	78	5316652	Bacteroidetes;Sphingobacteriia;Sphingobacteriales;Sphingobacteriaceae;unclassified Sphingobacteriaceae;Sphingobacteriaceae bacterium DW12	-	NCBI RefSeq
GCF_000785025.1	77	5583280	Bacteroidetes;Bacteroidia;Bacteroidales;Bacteroidaceae;Bacteroides;unclassified Bacteroides	-	NCBI RefSeq
GCF_000786575.1	66	2304821	Bacteroidetes;Bacteroidia;Bacteroidales;Rikenellaceae;Alistipes;Alistipes inops	-	NCBI RefSeq
GCF_000789235.1	5	3953230	Bacteroidetes;Flavobacteriia;Flavobacteriales;Flavobacteriaceae;Flaviramulus;Flaviramulus ichthyoenteri	-	NCBI RefSeq
GCF_000797445.1	46	4017534	Bacteroidetes;Flavobacteriia;Flavobacteriales;Flavobacteriaceae;Lacinutrix;Lacinutrix jangbogonensis	-	NCBI RefSeq
GCF_000797465.1	62	3633537	Bacteroidetes;Flavobacteriia;Flavobacteriales;Flavobacteriaceae;Psychroserpens;Psychroserpens jangbogonensis	-	NCBI RefSeq
GCF_000798815.1	125	4445493	Bacteroidetes;Bacteroidia;Bacteroidales;Rikenellaceae;Alistipes;unclassified Alistipes	-	NCBI RefSeq
GCF_000799115.1	93	3872381	Bacteroidetes;Sphingobacteriia;Sphingobacteriales;Sphingobacteriaceae;Pedobacter;Pedobacter glucosidilyticus	-	NCBI RefSeq
GCF_000799195.1	16	4629388	Bacteroidetes;Flavobacteriia;Flavobacteriales;Flavobacteriaceae;Chryseobacterium;unclassified Chryseobacterium	-	NCBI RefSeq
GCF_000799235.1	20	4969476	Bacteroidetes;Flavobacteriia;Flavobacteriales;Flavobacteriaceae;Chryseobacterium;unclassified Chryseobacterium	-	NCBI RefSeq
GCF_000799255.1	19	3789702	Bacteroidetes;Flavobacteriia;Flavobacteriales;Flavobacteriaceae;Chryseobacterium;unclassified Chryseobacterium	-	NCBI RefSeq
GCF_000799325.1	18	4978681	Bacteroidetes;Flavobacteriia;Flavobacteriales;Flavobacteriaceae;Chryseobacterium;unclassified Chryseobacterium	-	NCBI RefSeq
GCF_000799335.1	12	5166119	Bacteroidetes;Flavobacteriia;Flavobacteriales;Flavobacteriaceae;Chryseobacterium;unclassified Chryseobacterium	-	NCBI RefSeq
GCF_000799375.1	8	5007281	Bacteroidetes;Flavobacteriia;Flavobacteriales;Flavobacteriaceae;Chryseobacterium;unclassified Chryseobacterium	-	NCBI RefSeq
GCF_000799455.1	20	4420269	Bacteroidetes;Flavobacteriia;Flavobacteriales;Flavobacteriaceae;Chryseobacterium;unclassified Chryseobacterium	-	NCBI RefSeq
GCF_000799465.1	1	3842990	Bacteroidetes;Flavobacteriia;Flavobacteriales;Flavobacteriaceae;Psychroserpens;unclassified Psychroserpens	-	NCBI RefSeq
GCF_000799515.1	65	3939663	Bacteroidetes;Flavobacteriia;Flavobacteriales;Flavobacteriaceae;Chryseobacterium;unclassified Chryseobacterium	-	NCBI RefSeq
GCF_000799565.1	1	4031126	Bacteroidetes;Flavobacteriia;Flavobacteriales;Flavobacteriaceae;Cellulophaga;unclassified Cellulophaga	-	NCBI RefSeq
GCF_000799645.1	65	5203023	Bacteroidetes;Flavobacteriia;Flavobacteriales;Flavobacteriaceae;Chryseobacterium;unclassified Chryseobacterium	-	NCBI RefSeq
GCF_000800075.1	26	5304711	Bacteroidetes;Flavobacteriia;Flavobacteriales;Flavobacteriaceae;Chryseobacterium;unclassified Chryseobacterium	-	NCBI RefSeq
GCF_000801315.1	4	4360029	Bacteroidetes;Cytophagia;Cytophagales;Hymenobacteraceae;Hymenobacter;unclassified Hymenobacter	-	NCBI RefSeq
GCF_000801615.1	128	2518967	Bacteroidetes;Flavobacteriia;Flavobacteriales;Flavobacteriaceae;Flavobacterium;Flavobacterium psychrophilum	-	NCBI RefSeq
GCF_000801695.1	129	2518591	Bacteroidetes;Flavobacteriia;Flavobacteriales;Flavobacteriaceae;Flavobacterium;Flavobacterium psychrophilum	-	NCBI RefSeq
GCF_000801715.1	123	2521367	Bacteroidetes;Flavobacteriia;Flavobacteriales;Flavobacteriaceae;Flavobacterium;Flavobacterium psychrophilum	-	NCBI RefSeq
GCF_000803105.1	45	4138744	Bacteroidetes;Bacteroidia;Bacteroidales;Barnesiellaceae;Coprobacter;Coprobacter secundus	-	NCBI RefSeq
GCF_000805695.1	237	3713498	Bacteroidetes;Flavobacteriia;Flavobacteriales;Flavobacteriaceae;Empedobacter;Empedobacter falsenii	-	NCBI RefSeq
GCF_000807225.1	1	4155464	Bacteroidetes;Flavobacteriia;Flavobacteriales;Flavobacteriaceae;Myroides;unclassified Myroides	-	NCBI RefSeq
GCF_000807855.2	21	6610326	Bacteroidetes;Cytophagia;Cytophagales;Flammeovirgaceae;Flammeovirga;Flammeovirga pacifica	-	NCBI RefSeq
GCF_000812565.1	214	8065497	Bacteroidetes;Cytophagia;Cytophagales;Flammeovirgaceae;Flammeovirga;unclassified Flammeovirga	-	NCBI RefSeq
GCF_000812825.1	168	4156218	Bacteroidetes;Flavobacteriia;Flavobacteriales;Flavobacteriaceae;Myroides;Myroides marinus	-	NCBI RefSeq
GCF_000812865.1	35	3261282	Bacteroidetes;Flavobacteriia;Flavobacteriales;Flavobacteriaceae;Chryseobacterium;Chryseobacterium jeonii	-	NCBI RefSeq
GCF_000812875.1	14	2345236	Bacteroidetes;Flavobacteriia;Flavobacteriales;Flavobacteriaceae;Chryseobacterium;Chryseobacterium solincola	-	NCBI RefSeq
GCF_000812945.1	15	3925153	Bacteroidetes;Flavobacteriia;Flavobacteriales;Flavobacteriaceae;Flavobacterium;unclassified Flavobacterium	-	NCBI RefSeq
GCF_000812965.1	67	6358642	Bacteroidetes;Sphingobacteriia;Sphingobacteriales;Sphingobacteriaceae;Pedobacter;Pedobacter kyungheensis	-	NCBI RefSeq
GCF_000812985.1	169	5380719	Bacteroidetes;Flavobacteriia;Flavobacteriales;Flavobacteriaceae;Flavobacterium;unclassified Flavobacterium	-	NCBI RefSeq
GCF_000813005.1	58	5597129	Bacteroidetes;Flavobacteriia;Flavobacteriales;Flavobacteriaceae;Flavobacterium;unclassified Flavobacterium	-	NCBI RefSeq
GCF_000813825.1	45	4126328	Bacteroidetes;Flavobacteriia;Flavobacteriales;Flavobacteriaceae;Chryseobacterium;Chryseobacterium taiwanense	-	NCBI RefSeq
GCF_000814325.1	55	4183635	Bacteroidetes;Chitinophagia;Chitinophagales;Chitinophagaceae;Flavihumibacter;unclassified Flavihumibacter	-	NCBI RefSeq
GCF_000814475.1	75	5410659	Bacteroidetes;Chitinophagia;Chitinophagales;Chitinophagaceae;Flavihumibacter;Flavihumibacter solisilvae	-	NCBI RefSeq
GCF_000814685.1	327	3040550	Bacteroidetes;Sphingobacteriia;Sphingobacteriales;Sphingobacteriaceae;Sphingobacterium;unclassified Sphingobacterium	-	NCBI RefSeq
GCF_000820645.1	15	4457049	Bacteroidetes;Flavobacteriia;Flavobacteriales;Flavobacteriaceae;Chryseobacterium;Chryseobacterium oranimense	-	NCBI RefSeq
GCF_000821285.2	7	3613623	Bacteroidetes;Bacteroidia;Bacteroidales;Rikenellaceae;Alistipes;unclassified Alistipes	-	NCBI RefSeq
GCF_000826645.1	72	3680502	Bacteroidetes;Flavobacteriia;Flavobacteriales;Flavobacteriaceae;Psychroserpens;Psychroserpens mesophilus	-	NCBI RefSeq
GCF_000826655.1	106	3945764	Bacteroidetes;Flavobacteriia;Flavobacteriales;Flavobacteriaceae;Psychroserpens;Psychroserpens damuponensis	-	NCBI RefSeq
GCF_000827555.1	216	2575891	Bacteroidetes;Flavobacteriia;Flavobacteriales;Flavobacteriaceae;Capnocytophaga;Capnocytophaga canis	-	NCBI RefSeq
GCF_000827575.1	249	2444822	Bacteroidetes;Flavobacteriia;Flavobacteriales;Flavobacteriaceae;Capnocytophaga;Capnocytophaga canimorsus	-	NCBI RefSeq
GCF_000827615.1	67	2677004	Bacteroidetes;Flavobacteriia;Flavobacteriales;Flavobacteriaceae;Capnocytophaga;Capnocytophaga cynodegmi	-	NCBI RefSeq
GCF_000827635.1	81	2383627	Bacteroidetes;Flavobacteriia;Flavobacteriales;Flavobacteriaceae;Capnocytophaga;Capnocytophaga canimorsus	-	NCBI RefSeq
GCF_000827655.1	111	2667569	Bacteroidetes;Flavobacteriia;Flavobacteriales;Flavobacteriaceae;Capnocytophaga;Capnocytophaga cynodegmi	-	NCBI RefSeq
GCF_000827695.1	191	2543164	Bacteroidetes;Flavobacteriia;Flavobacteriales;Flavobacteriaceae;Capnocytophaga;Capnocytophaga canis	-	NCBI RefSeq
GCF_000827715.1	293	2711545	Bacteroidetes;Flavobacteriia;Flavobacteriales;Flavobacteriaceae;Capnocytophaga;Capnocytophaga canis	-	NCBI RefSeq
GCF_000827735.1	90	2698218	Bacteroidetes;Flavobacteriia;Flavobacteriales;Flavobacteriaceae;Capnocytophaga;Capnocytophaga cynodegmi	-	NCBI RefSeq
GCF_000828715.1	1	3811479	Bacteroidetes;Flavobacteriia;Flavobacteriales;Flavobacteriaceae;Winogradskyella;unclassified Winogradskyella	-	NCBI RefSeq
GCF_000829155.1	1	285352	Bacteroidetes;Flavobacteriia;Flavobacteriales;unclassified Flavobacteriales;Candidatus Sulcia;Candidatus Sulcia muelleri	-	NCBI RefSeq
GCF_000829375.1	1	5503743	Bacteroidetes;Flavobacteriia;Flavobacteriales;Flavobacteriaceae;Chryseobacterium;unclassified Chryseobacterium	-	NCBI RefSeq
GCF_000831185.1	1	2684585	Bacteroidetes;Flavobacteriia;Flavobacteriales;Flavobacteriaceae;Flavobacterium;Flavobacterium psychrophilum	-	NCBI RefSeq
GCF_000831205.1	1	2699386	Bacteroidetes;Flavobacteriia;Flavobacteriales;Flavobacteriaceae;Flavobacterium;Flavobacterium psychrophilum	-	NCBI RefSeq
GCF_000831225.1	1	2698020	Bacteroidetes;Flavobacteriia;Flavobacteriales;Flavobacteriaceae;Flavobacterium;Flavobacterium psychrophilum	-	NCBI RefSeq
GCF_000831385.1	1	2915920	Bacteroidetes;Flavobacteriia;Flavobacteriales;Flavobacteriaceae;Nonlabens;Nonlabens marinus	-	NCBI RefSeq
GCF_000832075.1	51	3385516	Bacteroidetes;Bacteroidia;Bacteroidales;Porphyromonadaceae;Sanguibacteroides;Sanguibacteroides justesenii	-	NCBI RefSeq
GCF_000832085.1	39	3410672	Bacteroidetes;Bacteroidia;Bacteroidales;Porphyromonadaceae;Sanguibacteroides;Sanguibacteroides justesenii	-	NCBI RefSeq
GCF_000832125.1	30	5283672	Bacteroidetes;Flavobacteriia;Flavobacteriales;Flavobacteriaceae;Flavobacterium;Flavobacterium hibernum	-	NCBI RefSeq
GCF_000832545.1	201	5988187	Bacteroidetes;Sphingobacteriia;Sphingobacteriales;Sphingobacteriaceae;Pedobacter;Pedobacter lusitanus	-	NCBI RefSeq
GCF_000833025.1	1	4064534	Bacteroidetes;Flavobacteriia;Flavobacteriales;Flavobacteriaceae;Myroides;Myroides profundi	-	NCBI RefSeq
GCF_000833955.1	96	3136063	Bacteroidetes;Bacteroidia;Bacteroidales;Prevotellaceae;Prevotella;unclassified Prevotella	-	NCBI RefSeq
GCF_000833975.1	93	3319373	Bacteroidetes;Bacteroidia;Bacteroidales;Prevotellaceae;Prevotella;unclassified Prevotella	-	NCBI RefSeq
GCF_000833995.1	88	3120120	Bacteroidetes;Bacteroidia;Bacteroidales;Prevotellaceae;Prevotella;unclassified Prevotella	-	NCBI RefSeq
GCF_000834015.1	90	3263251	Bacteroidetes;Bacteroidia;Bacteroidales;Prevotellaceae;Prevotella;unclassified Prevotella	-	NCBI RefSeq
GCF_000834035.1	163	3022824	Bacteroidetes;Bacteroidia;Bacteroidales;Prevotellaceae;Prevotella;unclassified Prevotella	-	NCBI RefSeq
GCF_000834715.1	80	5747109	Bacteroidetes;Flavobacteriia;Flavobacteriales;Flavobacteriaceae;Flavobacterium;unclassified Flavobacterium	-	NCBI RefSeq
GCF_000934685.1	2	3819763	Bacteroidetes;Flavobacteriia;Flavobacteriales;Flavobacteriaceae;Lacinutrix;unclassified Lacinutrix	-	NCBI RefSeq
GCF_000938735.2	188	5366020	Bacteroidetes;Sphingobacteriia;Sphingobacteriales;Sphingobacteriaceae;Sphingobacterium;unclassified Sphingobacterium	-	NCBI RefSeq
GCF_000939155.1	929	4515005	Bacteroidetes;Bacteroidia;Bacteroidales;Bacteroidaceae;Bacteroides;Bacteroides uniformis	-	NCBI RefSeq
GCF_000939775.1	1471	4834407	Bacteroidetes;Bacteroidia;Bacteroidales;Tannerellaceae;Parabacteroides;Parabacteroides distasonis	-	NCBI RefSeq
GCF_000940235.1	1778	5849975	Bacteroidetes;Bacteroidia;Bacteroidales;Bacteroidaceae;Bacteroides;Bacteroides intestinalis	-	NCBI RefSeq
GCF_000941055.1	1	3303986	Bacteroidetes;Flavobacteriia;Flavobacteriales;Flavobacteriaceae;Siansivirga;Siansivirga zeaxanthinifaciens	-	NCBI RefSeq
GCF_000943555.1	37	4020819	Bacteroidetes;Flavobacteriia;Flavobacteriales;Flavobacteriaceae;Tamlana;Tamlana nanhaiensis	-	NCBI RefSeq
GCF_000943565.1	52	3961353	Bacteroidetes;Flavobacteriia;Flavobacteriales;Flavobacteriaceae;Tamlana;Tamlana sedimentorum	-	NCBI RefSeq
GCF_000944095.1	1025	4811505	Bacteroidetes;Bacteroidia;Bacteroidales;Bacteroidaceae;Bacteroides;Bacteroides fragilis	-	NCBI RefSeq
GCF_000944395.1	1604	6153958	Bacteroidetes;Bacteroidia;Bacteroidales;Bacteroidaceae;Bacteroides;Bacteroides acidifaciens	-	NCBI RefSeq
GCF_000947275.1	206	2504412	Bacteroidetes;Flavobacteriia;Flavobacteriales;Flavobacteriaceae;Capnocytophaga;Capnocytophaga canimorsus	-	NCBI RefSeq
GCF_000949475.1	19	5992231	Bacteroidetes;Bacteroidia;Marinilabiliales;Prolixibacteraceae;Draconibacterium;Draconibacterium sediminis	-	NCBI RefSeq
GCF_000952855.1	25	3269452	Bacteroidetes;Flavobacteriia;Flavobacteriales;Flavobacteriaceae;Aequorivita;Aequorivita vladivostokensis	-	NCBI RefSeq
GCF_000953535.1	1	2808926	Bacteroidetes;Bacteroidia;Bacteroidales;Porphyromonadaceae;Fermentimonas;Fermentimonas caenicola	-	NCBI RefSeq
GCF_000955645.1	168	2790340	Bacteroidetes;Bacteroidia;Bacteroidales;Prevotellaceae;Prevotella;Prevotella intermedia	-	NCBI RefSeq
GCF_000955665.1	1	4242519	Bacteroidetes;Flavobacteriia;Flavobacteriales;Flavobacteriaceae;Elizabethkingia;Elizabethkingia miricola	-	NCBI RefSeq
GCF_000961845.1	69	2917452	Bacteroidetes;Flavobacteriia;Flavobacteriales;unclassified Flavobacteriales;unclassified Flavobacteriales (miscellaneous);Flavobacteriales bacterium BRH_c54	-	NCBI RefSeq
GCF_000961955.2	272	5043991	Bacteroidetes;Cytophagia;Cytophagales;Hymenobacteraceae;Hymenobacter;unclassified Hymenobacter	-	NCBI RefSeq
GCF_000963865.1	1	3274259	Bacteroidetes;Flavobacteriia;Flavobacteriales;Flavobacteriaceae;Muricauda;Muricauda lutaonensis	-	NCBI RefSeq
GCF_000965785.1	1	5282232	Bacteroidetes;Bacteroidia;Bacteroidales;Bacteroidaceae;Bacteroides;Bacteroides fragilis	-	NCBI RefSeq
GCF_000967805.1	17	3971755	Bacteroidetes;Flavobacteriia;Flavobacteriales;Flavobacteriaceae;Flavobacterium;unclassified Flavobacterium	-	NCBI RefSeq
GCF_000969825.1	8	6793348	Bacteroidetes;Bacteroidia;Bacteroidales;Tannerellaceae;Parabacteroides;Parabacteroides gordonii	-	NCBI RefSeq
GCF_000969835.1	7	6486757	Bacteroidetes;Bacteroidia;Bacteroidales;Tannerellaceae;Parabacteroides;Parabacteroides goldsteinii	-	NCBI RefSeq
GCF_000969845.1	10	6761553	Bacteroidetes;Bacteroidia;Bacteroidales;Tannerellaceae;Parabacteroides;unclassified Parabacteroides	-	NCBI RefSeq
GCF_000971515.1	92	2373804	Bacteroidetes;Bacteroidia;Bacteroidales;Porphyromonadaceae;Porphyromonas;Porphyromonas gulae	-	NCBI RefSeq
GCF_000971575.2	1	2848408	Bacteroidetes;Flavobacteriia;Flavobacteriales;Flavobacteriaceae;Flavobacterium;Flavobacterium psychrophilum	-	NCBI RefSeq
GCF_000971605.2	1	2847905	Bacteroidetes;Flavobacteriia;Flavobacteriales;Flavobacteriaceae;Flavobacterium;Flavobacterium psychrophilum	-	NCBI RefSeq
GCF_000971645.2	1	2850726	Bacteroidetes;Flavobacteriia;Flavobacteriales;Flavobacteriaceae;Flavobacterium;Flavobacterium psychrophilum	-	NCBI RefSeq
GCF_000971685.2	1	2806870	Bacteroidetes;Flavobacteriia;Flavobacteriales;Flavobacteriaceae;Flavobacterium;Flavobacterium psychrophilum	-	NCBI RefSeq
GCF_000971735.2	1	2805502	Bacteroidetes;Flavobacteriia;Flavobacteriales;Flavobacteriaceae;Flavobacterium;Flavobacterium psychrophilum	-	NCBI RefSeq
GCF_000971785.1	24	2877807	Bacteroidetes;Flavobacteriia;Flavobacteriales;Flavobacteriaceae;Flavobacterium;Flavobacterium psychrophilum	-	NCBI RefSeq
GCF_000972495.1	174	6356977	Bacteroidetes;Cytophagia;Cytophagales;Hymenobacteraceae;Hymenobacter;Hymenobacter terrenus	-	NCBI RefSeq
GCF_000973105.1	1	5521712	Bacteroidetes;Flavobacteriia;Flavobacteriales;Flavobacteriaceae;Zobellia;Zobellia galactanivorans	-	NCBI RefSeq
GCF_000973725.1	1	5462537	Bacteroidetes;Cytophagia;Cytophagales;Hymenobacteraceae;Pontibacter;Pontibacter korlensis	-	NCBI RefSeq
GCF_000974365.1	212	4921400	Bacteroidetes;Bacteroidia;Marinilabiliales;Marinilabiliaceae;Geofilum;Geofilum rubicundum	-	NCBI RefSeq
GCF_000974425.1	1	7029352	Bacteroidetes;Cytophagia;Cytophagales;Cytophagaceae;Spirosoma;Spirosoma radiotolerans	-	NCBI RefSeq
GCF_000974785.1	23	5693518	Bacteroidetes;Chitinophagia;Chitinophagales;Chitinophagaceae;Flavihumibacter;Flavihumibacter petaseus	-	NCBI RefSeq
GCF_000980225.1	53	2171493	Bacteroidetes;Bacteroidia;Bacteroidales;Rikenellaceae;Alistipes;unclassified Alistipes	-	NCBI RefSeq
GCF_000980245.1	226	3441564	Bacteroidetes;Bacteroidia;Bacteroidales;Odoribacteraceae;Odoribacter;unclassified Odoribacter	-	NCBI RefSeq
GCF_000980295.1	209	3456951	Bacteroidetes;Bacteroidia;Bacteroidales;Odoribacteraceae;Odoribacter;unclassified Odoribacter	-	NCBI RefSeq
GCF_000980475.1	83	2979725	Bacteroidetes;Bacteroidia;Bacteroidales;Bacteroidaceae;Bacteroides;unclassified Bacteroides	-	NCBI RefSeq
GCF_000980575.1	1584	6403531	Bacteroidetes;Bacteroidia;Bacteroidales;Bacteroidaceae;Bacteroides;unclassified Bacteroides	-	NCBI RefSeq
GCF_000980585.1	253	5872338	Bacteroidetes;Bacteroidia;Bacteroidales;Odoribacteraceae;Odoribacter;unclassified Odoribacter	-	NCBI RefSeq
GCF_000980595.1	411	5132637	Bacteroidetes;Bacteroidia;Bacteroidales;Bacteroidaceae;Bacteroides;unclassified Bacteroides	-	NCBI RefSeq
GCF_000981625.1	71	2371565	Bacteroidetes;Flavobacteriia;Flavobacteriales;Flavobacteriaceae;unclassified Flavobacteriaceae;Flavobacteriaceae bacterium ASP10-09a	-	NCBI RefSeq
GCF_000981645.1	44	2891733	Bacteroidetes;Flavobacteriia;Flavobacteriales;Cryomorphaceae;unclassified Cryomorphaceae;Cryomorphaceae bacterium ASP10-05a	-	NCBI RefSeq
GCF_000982575.1	42	3912805	Bacteroidetes;Flavobacteriia;Flavobacteriales;Flavobacteriaceae;Elizabethkingia;Elizabethkingia anophelis	-	NCBI RefSeq
GCF_000988325.1	44	6075891	Bacteroidetes;Sphingobacteriia;Sphingobacteriales;Sphingobacteriaceae;Sphingobacterium;unclassified Sphingobacterium	-	NCBI RefSeq
GCF_001005305.1	44	4031603	Bacteroidetes;Flavobacteriia;Flavobacteriales;Flavobacteriaceae;Kordia;Kordia zhangzhouensis	-	NCBI RefSeq
GCF_001005315.1	217	5356465	Bacteroidetes;Flavobacteriia;Flavobacteriales;Flavobacteriaceae;Kordia;Kordia jejudonensis	-	NCBI RefSeq
GCF_001006065.1	344	5610811	Bacteroidetes;Sphingobacteriia;Sphingobacteriales;Sphingobacteriaceae;Sphingobacterium;unclassified Sphingobacterium	-	NCBI RefSeq
GCF_001006485.1	141	3281748	Bacteroidetes;Bacteroidia;Bacteroidales;Tannerellaceae;Tannerella;Tannerella forsythia	-	NCBI RefSeq
GCF_001011675.1	1	3938967	Bacteroidetes;Flavobacteriia;Flavobacteriales;Flavobacteriaceae;Elizabethkingia;Elizabethkingia anophelis	-	NCBI RefSeq
GCF_001013295.1	171	5830795	Bacteroidetes;Flavobacteriia;Flavobacteriales;Flavobacteriaceae;Chryseobacterium;Chryseobacterium indologenes	-	NCBI RefSeq
GCF_001020565.1	2	4050606	Bacteroidetes;Flavobacteriia;Flavobacteriales;Flavobacteriaceae;Maribacter;Maribacter thermophilus	-	NCBI RefSeq
GCF_001021975.1	1	4633632	Bacteroidetes;Flavobacteriia;Flavobacteriales;Flavobacteriaceae;Chryseobacterium;Chryseobacterium gallinarum	-	NCBI RefSeq
GCF_001027725.1	89	5270010	Bacteroidetes;Flavobacteriia;Flavobacteriales;Flavobacteriaceae;Flavobacterium;unclassified Flavobacterium	-	NCBI RefSeq
GCF_001027745.1	20	5040634	Bacteroidetes;Sphingobacteriia;Sphingobacteriales;Sphingobacteriaceae;Pedobacter;unclassified Pedobacter	-	NCBI RefSeq
GCF_001027945.1	63	3419821	Bacteroidetes;Flavobacteriia;Flavobacteriales;Flavobacteriaceae;Tenacibaculum;Tenacibaculum mesophilum	-	NCBI RefSeq
GCF_001039445.1	282	6851868	Bacteroidetes;Bacteroidia;Bacteroidales;Tannerellaceae;Parabacteroides;Parabacteroides goldsteinii	-	NCBI RefSeq
GCF_001039595.1	22	500897	Bacteroidetes;Flavobacteriia;Flavobacteriales;Flavobacteriaceae;Bizionia;Bizionia psychrotolerans	-	NCBI RefSeq
GCF_001045435.1	64	3154203	Bacteroidetes;Flavobacteriia;Flavobacteriales;Flavobacteriaceae;Chryseobacterium;Chryseobacterium koreense	-	NCBI RefSeq
GCF_001045445.1	8	4412600	Bacteroidetes;Flavobacteriia;Flavobacteriales;Flavobacteriaceae;Chryseobacterium;unclassified Chryseobacterium	-	NCBI RefSeq
GCF_001045455.1	24	3988758	Bacteroidetes;Flavobacteriia;Flavobacteriales;Flavobacteriaceae;Chryseobacterium;unclassified Chryseobacterium	-	NCBI RefSeq
GCF_001045465.1	11	5202773	Bacteroidetes;Flavobacteriia;Flavobacteriales;Flavobacteriaceae;Chryseobacterium;Chryseobacterium angstadtii	-	NCBI RefSeq
GCF_001047035.1	78	4655756	Bacteroidetes;Bacteroidia;Bacteroidales;Dysgonamonadaceae;Dysgonomonas;Dysgonomonas macrotermitis	-	NCBI RefSeq
GCF_001049535.1	175	7076464	Bacteroidetes;Bacteroidia;Bacteroidales;Bacteroidaceae;Bacteroides;Bacteroides thetaiotaomicron	-	NCBI RefSeq
GCF_001049555.1	407	6771374	Bacteroidetes;Bacteroidia;Bacteroidales;Bacteroidaceae;Bacteroides;Bacteroides thetaiotaomicron	-	NCBI RefSeq
GCF_001050135.1	1	6158829	Bacteroidetes;Cytophagia;Cytophagales;Cyclobacteriaceae;Cyclobacterium;Cyclobacterium amurskyense	-	NCBI RefSeq
GCF_001050935.1	32	3922153	Bacteroidetes;Flavobacteriia;Flavobacteriales;Flavobacteriaceae;Elizabethkingia;Elizabethkingia anophelis	-	NCBI RefSeq
GCF_001051115.1	1	2160281	Bacteroidetes;Flavobacteriia;Flavobacteriales;Flavobacteriaceae;Riemerella;Riemerella anatipestifer	-	NCBI RefSeq
GCF_001051975.1	12	3590869	Bacteroidetes;Flavobacteriia;Flavobacteriales;Flavobacteriaceae;Elizabethkingia;Elizabethkingia anophelis	-	NCBI RefSeq
GCF_001054865.1	150	5500833	Bacteroidetes;Bacteroidia;Bacteroidales;Bacteroidaceae;Bacteroides;Bacteroides fragilis	-	NCBI RefSeq
GCF_001054895.1	193	5450450	Bacteroidetes;Bacteroidia;Bacteroidales;Bacteroidaceae;Bacteroides;Bacteroides fragilis	-	NCBI RefSeq
GCF_001055755.1	351	6359255	Bacteroidetes;Bacteroidia;Bacteroidales;Bacteroidaceae;Bacteroides;Bacteroides thetaiotaomicron	-	NCBI RefSeq
GCF_001056335.1	150	5491405	Bacteroidetes;Bacteroidia;Bacteroidales;Bacteroidaceae;Bacteroides;Bacteroides fragilis	-	NCBI RefSeq
GCF_001057035.1	72	2516120	Bacteroidetes;Flavobacteriia;Flavobacteriales;Flavobacteriaceae;Capnocytophaga;Capnocytophaga ochracea	-	NCBI RefSeq
GCF_001058755.1	435	5314007	Bacteroidetes;Bacteroidia;Bacteroidales;Bacteroidaceae;Bacteroides;Bacteroides fragilis	-	NCBI RefSeq
GCF_001058775.1	370	5314495	Bacteroidetes;Bacteroidia;Bacteroidales;Bacteroidaceae;Bacteroides;Bacteroides fragilis	-	NCBI RefSeq
GCF_001062315.1	970	3109032	Bacteroidetes;Bacteroidia;Bacteroidales;Prevotellaceae;Prevotella;Prevotella buccae	-	NCBI RefSeq
GCF_001065995.1	354	2386762	Bacteroidetes;Bacteroidia;Bacteroidales;Prevotellaceae;Prevotella;Prevotella bivia	-	NCBI RefSeq
GCF_001077245.1	1290	5262003	Bacteroidetes;Bacteroidia;Bacteroidales;Bacteroidaceae;Bacteroides;Bacteroides fragilis	-	NCBI RefSeq
GCF_001077795.1	1	2184066	Bacteroidetes;Flavobacteriia;Flavobacteriales;Flavobacteriaceae;Riemerella;Riemerella anatipestifer	-	NCBI RefSeq
GCF_001078055.1	1	4820793	Bacteroidetes;Cytophagia;Cytophagales;Hymenobacteraceae;Rufibacter;unclassified Rufibacter	-	NCBI RefSeq
GCF_001078555.1	46	5138456	Bacteroidetes;Bacteroidia;Bacteroidales;Tannerellaceae;Parabacteroides;unclassified Parabacteroides	-	NCBI RefSeq
GCF_001185845.1	18	6302216	Bacteroidetes;Bacteroidia;Bacteroidales;Bacteroidaceae;Bacteroides;unclassified Bacteroides	-	NCBI RefSeq
GCF_001187685.1	23	3894049	Bacteroidetes;Flavobacteriia;Flavobacteriales;Flavobacteriaceae;Chryseobacterium;unclassified Chryseobacterium	-	NCBI RefSeq
GCF_001192835.1	2	4514407	Bacteroidetes;Bacteroidia;Bacteroidales;Lentimicrobiaceae;Lentimicrobium;Lentimicrobium saccharophilum	-	NCBI RefSeq
GCF_001261715.1	196	4494139	Bacteroidetes;Bacteroidia;Bacteroidales;Dysgonamonadaceae;Dysgonomonas;unclassified Dysgonomonas	-	NCBI RefSeq
GCF_001261735.1	38	4322346	Bacteroidetes;Bacteroidia;Bacteroidales;Dysgonamonadaceae;Dysgonomonas;unclassified Dysgonomonas	-	NCBI RefSeq
GCF_001262015.1	2	3261806	Bacteroidetes;Bacteroidia;Bacteroidales;Prevotellaceae;Prevotella;Prevotella fusca	-	NCBI RefSeq
GCF_001263145.1	16	2187967	Bacteroidetes;Flavobacteriia;Flavobacteriales;Flavobacteriaceae;Riemerella;Riemerella anatipestifer	-	NCBI RefSeq
GCF_001263815.1	1	2367029	Bacteroidetes;Bacteroidia;Bacteroidales;Porphyromonadaceae;Porphyromonas;Porphyromonas gingivalis	-	NCBI RefSeq
GCF_001267955.1	51	4083414	Bacteroidetes;Cytophagia;Cytophagales;Flammeovirgaceae;Roseivirga;Roseivirga seohaensis	-	NCBI RefSeq
GCF_001270045.2	25	4436542	Bacteroidetes;Bacteroidia;Bacteroidales;unclassified Bacteroidales;unclassified Bacteroidales (miscellaneous);Bacteroidales bacterium 6E	-	NCBI RefSeq
GCF_001270965.1	225	4962831	Bacteroidetes;Bacteroidia;Marinilabiliales;Prolixibacteraceae;Sunxiuqinia;Sunxiuqinia dokdonensis	-	NCBI RefSeq
GCF_001274615.1	1	2372492	Bacteroidetes;Bacteroidia;Bacteroidales;Porphyromonadaceae;Porphyromonas;Porphyromonas gingivalis	-	NCBI RefSeq
GCF_001274635.1	2	3874627	Bacteroidetes;Cytophagia;Cytophagales;Persicobacteraceae;Persicobacter;Persicobacter sp. CCB-QB2	-	NCBI RefSeq
GCF_001275135.1	85	3788330	Bacteroidetes;Bacteroidia;Bacteroidales;Prevotellaceae;Prevotella;unclassified Prevotella	-	NCBI RefSeq
GCF_001275605.1	59	5627095	Bacteroidetes;Flavobacteriia;Flavobacteriales;Flavobacteriaceae;Flavobacterium;unclassified Flavobacterium	-	NCBI RefSeq
GCF_001278115.1	5	4533022	Bacteroidetes;Flavobacteriia;Flavobacteriales;Flavobacteriaceae;Flavobacterium;Flavobacterium akiainvivens	-	NCBI RefSeq
GCF_001278825.1	1	2614527	Bacteroidetes;Flavobacteriia;Flavobacteriales;Flavobacteriaceae;Capnocytophaga;unclassified Capnocytophaga	-	NCBI RefSeq
GCF_001280305.1	1	3777136	Bacteroidetes;Cytophagia;Cytophagales;Hymenobacteraceae;Hymenobacter;unclassified Hymenobacter	-	NCBI RefSeq
GCF_001280435.1	42	3827241	Bacteroidetes;Flavobacteriia;Flavobacteriales;Flavobacteriaceae;Mangrovimonas;unclassified Mangrovimonas	-	NCBI RefSeq
GCF_001280505.1	80	4149242	Bacteroidetes;Flavobacteriia;Flavobacteriales;Flavobacteriaceae;Mangrovimonas;unclassified Mangrovimonas	-	NCBI RefSeq
GCF_001280515.1	56	3556543	Bacteroidetes;Flavobacteriia;Flavobacteriales;Flavobacteriaceae;Mangrovimonas;unclassified Mangrovimonas	-	NCBI RefSeq
GCF_001280865.1	2	3087076	Bacteroidetes;Flavobacteriia;Flavobacteriales;Flavobacteriaceae;Polaribacter;Polaribacter dokdonensis	-	NCBI RefSeq
GCF_001282625.1	2	2824716	Bacteroidetes;Bacteroidia;Bacteroidales;Porphyromonadaceae;Lascolabacillus;Lascolabacillus massiliensis	-	NCBI RefSeq
GCF_001286525.1	1	5188967	Bacteroidetes;Bacteroidia;Bacteroidales;Bacteroidaceae;Bacteroides;Bacteroides fragilis	-	NCBI RefSeq
GCF_001295265.1	82	4861744	Bacteroidetes;Flavobacteriia;Flavobacteriales;Flavobacteriaceae;Chryseobacterium;Chryseobacterium indologenes	-	NCBI RefSeq
GCF_001297705.1	10	5532908	Bacteroidetes;Flavobacteriia;Flavobacteriales;Flavobacteriaceae;Chryseobacterium;unclassified Chryseobacterium	-	NCBI RefSeq
GCF_001297745.1	112	2229994	Bacteroidetes;Bacteroidia;Bacteroidales;Porphyromonadaceae;Porphyromonas;Porphyromonas gingivalis	-	NCBI RefSeq
GCF_001302245.1	66	6452579	Bacteroidetes;Chitinophagia;Chitinophagales;Chitinophagaceae;unclassified Chitinophagaceae;Chitinophagaceae bacterium PMP191F	-	NCBI RefSeq
GCF_001305175.1	121	5735884	Bacteroidetes;Bacteroidia;unclassified Bacteroidia;Bacteroidia bacterium UC5.1-2G11;#N/A;	-	NCBI RefSeq
GCF_001306415.1	16	3883802	Bacteroidetes;Flavobacteriia;Flavobacteriales;Flavobacteriaceae;Croceitalea;Croceitalea dokdonensis	-	NCBI RefSeq
GCF_001306455.1	30	4474039	Bacteroidetes;Cytophagia;Cytophagales;Cytophagaceae;Jiulongibacter;Jiulongibacter sediminis	-	NCBI RefSeq
GCF_001308105.1	17	8251744	Bacteroidetes;Cytophagia;Cytophagales;Persicobacteraceae;Persicobacter;Persicobacter sp. JZB09	-	NCBI RefSeq
GCF_001310085.1	3	5413467	Bacteroidetes;Cytophagia;Cytophagales;Hymenobacteraceae;Rufibacter;Rufibacter tibetensis	-	NCBI RefSeq
GCF_001310225.1	1	3994770	Bacteroidetes;Flavobacteriia;Flavobacteriales;Flavobacteriaceae;Algibacter;Algibacter alginicilyticus	-	NCBI RefSeq
GCF_001310955.1	75	4718481	Bacteroidetes;Bacteroidia;Marinilabiliales;Marinifilaceae;Marinifilum;Marinifilum fragile	-	NCBI RefSeq
GCF_001314265.1	1	2378872	Bacteroidetes;Bacteroidia;Bacteroidales;Porphyromonadaceae;Porphyromonas;Porphyromonas gingivalis	-	NCBI RefSeq
GCF_001314975.1	1	6487685	Bacteroidetes;Bacteroidia;Bacteroidales;Bacteroidaceae;Bacteroides;Bacteroides thetaiotaomicron	-	NCBI RefSeq
GCF_001314995.1	1	6472489	Bacteroidetes;Bacteroidia;Bacteroidales;Bacteroidaceae;Bacteroides;Bacteroides ovatus	-	NCBI RefSeq
GCF_001315745.1	158	3852661	Bacteroidetes;Bacteroidia;Bacteroidales;Bacteroidaceae;Bacteroides;Bacteroides coprophilus	-	NCBI RefSeq
GCF_001315765.1	161	3855100	Bacteroidetes;Bacteroidia;Bacteroidales;Bacteroidaceae;Bacteroides;Bacteroides coprophilus	-	NCBI RefSeq
GCF_001315785.1	164	3876322	Bacteroidetes;Bacteroidia;Bacteroidales;Bacteroidaceae;Bacteroides;Bacteroides coprophilus	-	NCBI RefSeq
GCF_001315805.1	58	3384724	Bacteroidetes;Flavobacteriia;Flavobacteriales;Flavobacteriaceae;Olleya;unclassified Olleya	-	NCBI RefSeq
GCF_001318345.1	1	7084828	Bacteroidetes;Bacteroidia;Bacteroidales;Bacteroidaceae;Bacteroides;Bacteroides cellulosilyticus	-	NCBI RefSeq
GCF_001373095.1	1402	4599101	Bacteroidetes;Bacteroidia;Bacteroidales;Bacteroidaceae;Bacteroides;Bacteroides fragilis	-	NCBI RefSeq
GCF_001373135.1	1730	5995917	Bacteroidetes;Bacteroidia;Bacteroidales;Bacteroidaceae;Bacteroides;Bacteroides thetaiotaomicron	-	NCBI RefSeq
GCF_001401755.1	67	5506799	Bacteroidetes;Flavobacteriia;Flavobacteriales;Flavobacteriaceae;Aquimarina;Aquimarina longa	-	NCBI RefSeq
GCF_001403595.1	19	4261367	Bacteroidetes;Bacteroidia;Bacteroidales;Porphyromonadaceae;Gabonia;Gabonia massiliensis	-	NCBI RefSeq
GCF_001403755.1	15	2563735	Bacteroidetes;Flavobacteriia;Flavobacteriales;Flavobacteriaceae;Chryseobacterium;unclassified Chryseobacterium	-	NCBI RefSeq
GCF_001403955.1	929	4515005	Bacteroidetes;Bacteroidia;Bacteroidales;Bacteroidaceae;Bacteroides;Bacteroides uniformis	-	NCBI RefSeq
GCF_001404375.1	88	5048219	Bacteroidetes;Bacteroidia;Bacteroidales;Bacteroidaceae;Bacteroides;Bacteroides vulgatus	-	NCBI RefSeq
GCF_001404395.1	61	5526182	Bacteroidetes;Bacteroidia;Bacteroidales;Tannerellaceae;Parabacteroides;Parabacteroides distasonis	-	NCBI RefSeq
GCF_001404475.1	40	4418465	Bacteroidetes;Bacteroidia;Bacteroidales;Bacteroidaceae;Bacteroides;Bacteroides finegoldii	-	NCBI RefSeq
GCF_001404575.1	20	4305808	Bacteroidetes;Bacteroidia;Bacteroidales;Tannerellaceae;Parabacteroides;Parabacteroides merdae	-	NCBI RefSeq
GCF_001404975.1	28	3755556	Bacteroidetes;Flavobacteriia;Flavobacteriales;Flavobacteriaceae;Flavobacterium;Flavobacterium daejeonense	-	NCBI RefSeq
GCF_001404985.1	16	5349683	Bacteroidetes;Flavobacteriia;Flavobacteriales;Flavobacteriaceae;Flavobacterium;Flavobacterium aquidurense	-	NCBI RefSeq
GCF_001405095.1	63	6203341	Bacteroidetes;Bacteroidia;Bacteroidales;Bacteroidaceae;Bacteroides;Bacteroides thetaiotaomicron	-	NCBI RefSeq
GCF_001405155.1	111	5192323	Bacteroidetes;Bacteroidia;Bacteroidales;Bacteroidaceae;Bacteroides;Bacteroides vulgatus	-	NCBI RefSeq
GCF_001405255.1	31	6244796	Bacteroidetes;Bacteroidia;Bacteroidales;Bacteroidaceae;Bacteroides;Bacteroides thetaiotaomicron	-	NCBI RefSeq
GCF_001405475.1	26	4893267	Bacteroidetes;Bacteroidia;Bacteroidales;Bacteroidaceae;Bacteroides;Bacteroides uniformis	-	NCBI RefSeq
GCF_001405515.1	44	5291863	Bacteroidetes;Bacteroidia;Bacteroidales;Bacteroidaceae;Bacteroides;Bacteroides caccae	-	NCBI RefSeq
GCF_001405595.1	67	4943194	Bacteroidetes;Bacteroidia;Bacteroidales;Bacteroidaceae;Bacteroides;Bacteroides uniformis	-	NCBI RefSeq
GCF_001405655.1	42	3372095	Bacteroidetes;Bacteroidia;Bacteroidales;Rikenellaceae;Alistipes;Alistipes finegoldii	-	NCBI RefSeq
GCF_001405695.1	19	5455251	Bacteroidetes;Bacteroidia;Bacteroidales;Bacteroidaceae;Bacteroides;Bacteroides salyersiae	-	NCBI RefSeq
GCF_001405735.1	57	6639065	Bacteroidetes;Bacteroidia;Bacteroidales;Bacteroidaceae;Bacteroides;Bacteroides ovatus	-	NCBI RefSeq
GCF_001405775.1	29	5029189	Bacteroidetes;Bacteroidia;Bacteroidales;Tannerellaceae;Parabacteroides;Parabacteroides distasonis	-	NCBI RefSeq
GCF_001405855.1	8	3215546	Bacteroidetes;Bacteroidia;Bacteroidales;Rikenellaceae;Alistipes;Alistipes finegoldii	-	NCBI RefSeq
GCF_001405895.1	52	6400343	Bacteroidetes;Bacteroidia;Bacteroidales;Bacteroidaceae;Bacteroides;Bacteroides thetaiotaomicron	-	NCBI RefSeq
GCF_001405935.1	23	5099398	Bacteroidetes;Bacteroidia;Bacteroidales;Tannerellaceae;Parabacteroides;Parabacteroides distasonis	-	NCBI RefSeq
GCF_001405955.1	31	5337582	Bacteroidetes;Bacteroidia;Bacteroidales;Bacteroidaceae;Bacteroides;Bacteroides caccae	-	NCBI RefSeq
GCF_001406015.1	45	5073478	Bacteroidetes;Bacteroidia;Bacteroidales;Tannerellaceae;Parabacteroides;Parabacteroides distasonis	-	NCBI RefSeq
GCF_001406075.1	28	6301270	Bacteroidetes;Bacteroidia;Bacteroidales;Bacteroidaceae;Bacteroides;Bacteroides thetaiotaomicron	-	NCBI RefSeq
GCF_001406095.1	32	4735295	Bacteroidetes;Bacteroidia;Bacteroidales;Bacteroidaceae;Bacteroides;Bacteroides uniformis	-	NCBI RefSeq
GCF_001406135.1	20	4883234	Bacteroidetes;Bacteroidia;Bacteroidales;Bacteroidaceae;Bacteroides;Bacteroides uniformis	-	NCBI RefSeq
GCF_001406315.1	67	4972269	Bacteroidetes;Bacteroidia;Bacteroidales;Bacteroidaceae;Bacteroides;Bacteroides vulgatus	-	NCBI RefSeq
GCF_001406635.1	81	4573204	Bacteroidetes;Bacteroidia;Bacteroidales;Bacteroidaceae;Bacteroides;Bacteroides uniformis	-	NCBI RefSeq
GCF_001406715.1	16	4784733	Bacteroidetes;Bacteroidia;Bacteroidales;Bacteroidaceae;Bacteroides;Bacteroides uniformis	-	NCBI RefSeq
GCF_001412215.1	23	4895269	Bacteroidetes;Sphingobacteriia;Sphingobacteriales;Sphingobacteriaceae;Pedobacter;unclassified Pedobacter	-	NCBI RefSeq
GCF_001412315.1	1	5165891	Bacteroidetes;Bacteroidia;Bacteroidales;Bacteroidaceae;Bacteroides;Bacteroides vulgatus	-	NCBI RefSeq
GCF_001412655.1	1	6147290	Bacteroidetes;Sphingobacteriia;Sphingobacteriales;Sphingobacteriaceae;Pedobacter;unclassified Pedobacter	-	NCBI RefSeq
GCF_001413925.1	2	3260677	Bacteroidetes;Flavobacteriia;Flavobacteriales;Flavobacteriaceae;Nonlabens;unclassified Nonlabens	-	NCBI RefSeq
GCF_001413955.1	2	4132279	Bacteroidetes;Flavobacteriia;Flavobacteriales;Flavobacteriaceae;Flagellimonas;Flagellimonas eckloniae	-	NCBI RefSeq
GCF_001418015.1	32	3973985	Bacteroidetes;Flavobacteriia;Flavobacteriales;Flavobacteriaceae;Lacinutrix;Lacinutrix mariniflava	-	NCBI RefSeq
GCF_001418085.1	46	3661347	Bacteroidetes;Flavobacteriia;Flavobacteriales;Flavobacteriaceae;Lacinutrix;Lacinutrix algicola	-	NCBI RefSeq
GCF_001418105.1	32	4166348	Bacteroidetes;Flavobacteriia;Flavobacteriales;Flavobacteriaceae;Lacinutrix;Lacinutrix himadriensis	-	NCBI RefSeq
GCF_001418685.1	42	2331098	Bacteroidetes;Flavobacteriia;Flavobacteriales;Flavobacteriaceae;Apibacter;Apibacter mensalis	-	NCBI RefSeq
GCF_001420285.1	21	3813178	Bacteroidetes;Flavobacteriia;Flavobacteriales;Flavobacteriaceae;Chryseobacterium;Chryseobacterium aquaticum	-	NCBI RefSeq
GCF_001421435.1	144	4338957	Bacteroidetes;Flavobacteriia;Flavobacteriales;Flavobacteriaceae;Chryseobacterium;unclassified Chryseobacterium	-	NCBI RefSeq
GCF_001421515.1	38	5680060	Bacteroidetes;Sphingobacteriia;Sphingobacteriales;Sphingobacteriaceae;Pedobacter;unclassified Pedobacter	-	NCBI RefSeq
GCF_001422545.1	13	4780472	Bacteroidetes;Sphingobacteriia;Sphingobacteriales;Sphingobacteriaceae;Pedobacter;unclassified Pedobacter	-	NCBI RefSeq
GCF_001422725.1	37	5674764	Bacteroidetes;Flavobacteriia;Flavobacteriales;Flavobacteriaceae;Flavobacterium;unclassified Flavobacterium	-	NCBI RefSeq
GCF_001423945.1	15	4573096	Bacteroidetes;Sphingobacteriia;Sphingobacteriales;Sphingobacteriaceae;Pedobacter;unclassified Pedobacter	-	NCBI RefSeq
GCF_001423985.1	16	3801380	Bacteroidetes;Flavobacteriia;Flavobacteriales;Flavobacteriaceae;Flavobacterium;unclassified Flavobacterium	-	NCBI RefSeq
GCF_001424105.1	17	4318453	Bacteroidetes;Flavobacteriia;Flavobacteriales;Flavobacteriaceae;Chryseobacterium;unclassified Chryseobacterium	-	NCBI RefSeq
GCF_001424145.1	17	3939915	Bacteroidetes;Flavobacteriia;Flavobacteriales;Flavobacteriaceae;Chryseobacterium;unclassified Chryseobacterium	-	NCBI RefSeq
GCF_001424305.1	9	4753721	Bacteroidetes;Sphingobacteriia;Sphingobacteriales;Sphingobacteriaceae;Pedobacter;unclassified Pedobacter	-	NCBI RefSeq
GCF_001424405.1	11	6065072	Bacteroidetes;Cytophagia;Cytophagales;Cytophagaceae;Dyadobacter;unclassified Dyadobacter	-	NCBI RefSeq
GCF_001424585.1	15	3353784	Bacteroidetes;Flavobacteriia;Flavobacteriales;Flavobacteriaceae;Chryseobacterium;unclassified Chryseobacterium	-	NCBI RefSeq
GCF_001425355.1	21	4492507	Bacteroidetes;Flavobacteriia;Flavobacteriales;Flavobacteriaceae;Chryseobacterium;unclassified Chryseobacterium	-	NCBI RefSeq
GCF_001427905.1	34	5627472	Bacteroidetes;Flavobacteriia;Flavobacteriales;Flavobacteriaceae;Flavobacterium;unclassified Flavobacterium	-	NCBI RefSeq
GCF_001428525.1	17	5530138	Bacteroidetes;Flavobacteriia;Flavobacteriales;Flavobacteriaceae;Flavobacterium;unclassified Flavobacterium	-	NCBI RefSeq
GCF_001429295.1	13	5087956	Bacteroidetes;Flavobacteriia;Flavobacteriales;Flavobacteriaceae;Flavobacterium;unclassified Flavobacterium	-	NCBI RefSeq
GCF_001429765.1	12	4986332	Bacteroidetes;Flavobacteriia;Flavobacteriales;Flavobacteriaceae;Flavobacterium;unclassified Flavobacterium	-	NCBI RefSeq
GCF_001430825.1	1	3569807	Bacteroidetes;Flavobacteriia;Flavobacteriales;Flavobacteriaceae;Sediminicola;unclassified Sediminicola	-	NCBI RefSeq
GCF_001430865.1	1	2884293	Bacteroidetes;Flavobacteriia;Flavobacteriales;Flavobacteriaceae;Nonlabens;unclassified Nonlabens	-	NCBI RefSeq
GCF_001431085.1	599	1173072	Bacteroidetes;Bacteroidia;Bacteroidales;unclassified Bacteroidales;Candidatus Symbiothrix;Candidatus Symbiothrix dinenymphae	-	NCBI RefSeq
GCF_001431365.1	38	3775942	Bacteroidetes;Flavobacteriia;Flavobacteriales;Flavobacteriaceae;Salegentibacter;Salegentibacter mishustinae	-	NCBI RefSeq
GCF_001439665.1	82	4292461	Bacteroidetes;Flavobacteriia;Flavobacteriales;Flavobacteriaceae;Formosa;Formosa algae	-	NCBI RefSeq
GCF_001442615.1	43	6131579	Bacteroidetes;Cytophagia;Cytophagales;Cyclobacteriaceae;Algoriphagus;Algoriphagus resistens	-	NCBI RefSeq
GCF_001442625.1	86	6517553	Bacteroidetes;Sphingobacteriia;Sphingobacteriales;Sphingobacteriaceae;Pedobacter;Pedobacter ginsenosidimutans	-	NCBI RefSeq
GCF_001443605.1	1	4812386	Bacteroidetes;Bacteroidia;Marinilabiliales;Salinivirgaceae;Salinivirga;Salinivirga cyanobacteriivorans	-	NCBI RefSeq
GCF_001444445.1	1	2861432	Bacteroidetes;Bacteroidia;Bacteroidales;Prevotellaceae;Prevotella;Prevotella enoeca	-	NCBI RefSeq
GCF_001447915.1	1	190657	Bacteroidetes;Flavobacteriia;Flavobacteriales;unclassified Flavobacteriales;Candidatus Sulcia;Candidatus Sulcia muelleri	-	NCBI RefSeq
GCF_001447995.1	16	4434543	Bacteroidetes;Flavobacteriia;Flavobacteriales;Flavobacteriaceae;Maribacter;Maribacter dokdonensis	-	NCBI RefSeq
GCF_001456155.1	2	4077766	Bacteroidetes;Flavobacteriia;Flavobacteriales;Flavobacteriaceae;Chryseobacterium;unclassified Chryseobacterium	-	NCBI RefSeq
GCF_001481655.1	2	4457748	Bacteroidetes;Flavobacteriia;Flavobacteriales;Flavobacteriaceae;Myroides;Myroides odoratimimus	-	NCBI RefSeq
GCF_001482795.1	83	4023312	Bacteroidetes;Flavobacteriia;Flavobacteriales;Flavobacteriaceae;Elizabethkingia;Elizabethkingia anophelis	-	NCBI RefSeq
GCF_001482835.1	85	3900601	Bacteroidetes;Flavobacteriia;Flavobacteriales;Flavobacteriaceae;Myroides;Myroides marinus	-	NCBI RefSeq
GCF_001483135.1	8	4804721	Bacteroidetes;Cytophagia;Cytophagales;unclassified Cytophagales;Solirubrum;Solirubrum puertoriconensis	-	NCBI RefSeq
GCF_001483145.1	24	4286053	Bacteroidetes;Flavobacteriia;Flavobacteriales;Flavobacteriaceae;Elizabethkingia;Elizabethkingia miricola	-	NCBI RefSeq
GCF_001483385.1	1	2918253	Bacteroidetes;Flavobacteriia;Flavobacteriales;Flavobacteriaceae;Tenacibaculum;Tenacibaculum dicentrarchi	-	NCBI RefSeq
GCF_001485415.1	65	4240762	Bacteroidetes;Flavobacteriia;Flavobacteriales;Flavobacteriaceae;Myroides;Myroides odoratimimus	-	NCBI RefSeq
GCF_001485515.1	182	2705210	Bacteroidetes;Flavobacteriia;Flavobacteriales;Flavobacteriaceae;Flavobacterium;Flavobacterium psychrophilum	-	NCBI RefSeq
GCF_001487125.1	7	3397023	Bacteroidetes;Bacteroidia;Bacteroidales;Porphyromonadaceae;Gabonibacter;Gabonibacter massiliensis	-	NCBI RefSeq
GCF_001507325.1	21	4036521	Bacteroidetes;Flavobacteriia;Flavobacteriales;Flavobacteriaceae;Chryseobacterium;Chryseobacterium greenlandense	-	NCBI RefSeq
GCF_001507335.1	16	3874551	Bacteroidetes;Flavobacteriia;Flavobacteriales;Flavobacteriaceae;Chryseobacterium;unclassified Chryseobacterium	-	NCBI RefSeq
GCF_001507425.1	92	5828735	Bacteroidetes;Flavobacteriia;Flavobacteriales;Flavobacteriaceae;unclassified Flavobacteriaceae;Flavobacteriaceae bacterium CRH	-	NCBI RefSeq
GCF_001507645.1	1	4868852	Bacteroidetes;Cytophagia;Cytophagales;Hymenobacteraceae;Hymenobacter;Hymenobacter sedentarius	-	NCBI RefSeq
GCF_001510795.1	245	2713260	Bacteroidetes;Flavobacteriia;Flavobacteriales;Flavobacteriaceae;Flavobacterium;Flavobacterium psychrophilum	-	NCBI RefSeq
GCF_001510855.1	211	2822685	Bacteroidetes;Flavobacteriia;Flavobacteriales;Flavobacteriaceae;Flavobacterium;Flavobacterium psychrophilum	-	NCBI RefSeq
GCF_001510875.1	433	2945333	Bacteroidetes;Flavobacteriia;Flavobacteriales;Flavobacteriaceae;Flavobacterium;Flavobacterium psychrophilum	-	NCBI RefSeq
GCF_001518995.2	1	4653222	Bacteroidetes;Bacteroidetes Order II. Incertae sedis;Rhodothermaceae;unclassified Rhodothermaceae;Rhodothermaceae bacterium RA;	-	NCBI RefSeq
GCF_001521735.1	27	4229770	Bacteroidetes;Flavobacteriia;Flavobacteriales;Flavobacteriaceae;Elizabethkingia;Elizabethkingia bruuniana	-	NCBI RefSeq
GCF_001521755.1	24	3853643	Bacteroidetes;Flavobacteriia;Flavobacteriales;Flavobacteriaceae;Elizabethkingia;Elizabethkingia meningoseptica	-	NCBI RefSeq
GCF_001521765.1	49	4339697	Bacteroidetes;Flavobacteriia;Flavobacteriales;Flavobacteriaceae;Elizabethkingia;Elizabethkingia ursingii	-	NCBI RefSeq
GCF_001521815.1	25	3959896	Bacteroidetes;Flavobacteriia;Flavobacteriales;Flavobacteriaceae;Elizabethkingia;Elizabethkingia anophelis	-	NCBI RefSeq
GCF_001529295.1	38	3827405	Bacteroidetes;Flavobacteriia;Flavobacteriales;Flavobacteriaceae;Flavobacterium;unclassified Flavobacterium	-	NCBI RefSeq
GCF_001534645.1	1	3321600	Bacteroidetes;Flavobacteriia;Flavobacteriales;Flavobacteriaceae;Flavobacterium;Flavobacterium columnare	-	NCBI RefSeq
GCF_001535595.1	122	6975334	Bacteroidetes;Bacteroidia;Bacteroidales;Bacteroidaceae;Bacteroides;Bacteroides cellulosilyticus	-	NCBI RefSeq
GCF_001535605.1	117	3858676	Bacteroidetes;Bacteroidia;Bacteroidales;Bacteroidaceae;Bacteroides;Bacteroides stercoris	-	NCBI RefSeq
GCF_001535615.1	193	6974841	Bacteroidetes;Bacteroidia;Bacteroidales;Bacteroidaceae;Bacteroides;Bacteroides ovatus	-	NCBI RefSeq
GCF_001543325.1	1	2966978	Bacteroidetes;Flavobacteriia;Flavobacteriales;Flavobacteriaceae;Lutibacter;Lutibacter profundi	-	NCBI RefSeq
GCF_001544435.1	381	4972571	Bacteroidetes;Flavobacteriia;Flavobacteriales;Flavobacteriaceae;Chryseobacterium;Chryseobacterium indologenes	-	NCBI RefSeq
GCF_001546565.2	127	2459295	Bacteroidetes;Bacteroidia;Bacteroidales;Prevotellaceae;Prevotella;Prevotella bivia	-	NCBI RefSeq
GCF_001546595.1	177	2859509	Bacteroidetes;Bacteroidia;Bacteroidales;Prevotellaceae;Prevotella;Prevotella corporis	-	NCBI RefSeq
GCF_001547855.1	1	3393002	Bacteroidetes;Bacteroidia;Bacteroidales;Tannerellaceae;Tannerella;Tannerella forsythia	-	NCBI RefSeq
GCF_001547875.1	1	3350939	Bacteroidetes;Bacteroidia;Bacteroidales;Tannerellaceae;Tannerella;Tannerella forsythia	-	NCBI RefSeq
GCF_001548195.1	2	2737273	Bacteroidetes;Bacteroidia;Bacteroidales;Prevotellaceae;Prevotella;Prevotella intermedia	-	NCBI RefSeq
GCF_001549985.1	82	4098192	Bacteroidetes;Flavobacteriia;Flavobacteriales;Flavobacteriaceae;Myroides;Myroides odoratus	-	NCBI RefSeq
GCF_001552765.1	143	3036377	Bacteroidetes;Bacteroidia;Bacteroidales;unclassified Bacteroidales;unclassified Bacteroidales (miscellaneous);Bacteroidales bacterium KA00344	-	NCBI RefSeq
GCF_001552775.1	34	1864012	Bacteroidetes;Bacteroidia;Bacteroidales;unclassified Bacteroidales;unclassified Bacteroidales (miscellaneous);Bacteroidales bacterium KA00251	-	NCBI RefSeq
GCF_001553165.1	62	2355383	Bacteroidetes;Bacteroidia;Bacteroidales;Porphyromonadaceae;unclassified Porphyromonadaceae;Porphyromonadaceae bacterium KA00676	-	NCBI RefSeq
GCF_001553215.1	62	2355383	Bacteroidetes;Bacteroidia;Bacteroidales;Porphyromonadaceae;Porphyromonas;Porphyromonas somerae	-	NCBI RefSeq
GCF_001553225.1	112	2378563	Bacteroidetes;Bacteroidia;Bacteroidales;Prevotellaceae;Prevotella;Prevotella amnii	-	NCBI RefSeq
GCF_001553265.1	94	2825213	Bacteroidetes;Bacteroidia;Bacteroidales;Prevotellaceae;Prevotella;unclassified Prevotella	-	NCBI RefSeq
GCF_001553545.1	1	2688484	Bacteroidetes;Flavobacteriia;Flavobacteriales;Flavobacteriaceae;Capnocytophaga;Capnocytophaga haemolytica	-	NCBI RefSeq
GCF_001553795.1	92	2373453	Bacteroidetes;Bacteroidia;Bacteroidales;Porphyromonadaceae;Porphyromonas;Porphyromonas gingivalis	-	NCBI RefSeq
GCF_001556235.1	383	4396348	Bacteroidetes;Flavobacteriia;Flavobacteriales;Flavobacteriaceae;Chryseobacterium;unclassified Chryseobacterium	-	NCBI RefSeq
GCF_001562275.1	2	5366977	Bacteroidetes;Cytophagia;Cytophagales;Hymenobacteraceae;Hymenobacter;unclassified Hymenobacter	-	NCBI RefSeq
GCF_001563495.1	22	5087431	Bacteroidetes;Flavobacteriia;Flavobacteriales;Flavobacteriaceae;Chryseobacterium;Chryseobacterium kwangjuense	-	NCBI RefSeq
GCF_001573155.1	66	3147268	Bacteroidetes;Flavobacteriia;Flavobacteriales;Flavobacteriaceae;Aequorivita;Vitellibacter aquimaris	-	NCBI RefSeq
GCF_001574405.1	114	2579172	Bacteroidetes;Bacteroidia;Bacteroidales;Prevotellaceae;Prevotella;Prevotella bivia	-	NCBI RefSeq
GCF_001577755.1	1	4143738	Bacteroidetes;Cytophagia;Cytophagales;Hymenobacteraceae;Rufibacter;unclassified Rufibacter	-	NCBI RefSeq
GCF_001578555.1	86	4656958	Bacteroidetes;Bacteroidia;Bacteroidales;Bacteroidaceae;Bacteroides;Bacteroides uniformis	-	NCBI RefSeq
GCF_001578565.1	108	6089777	Bacteroidetes;Bacteroidia;Bacteroidales;Bacteroidaceae;Bacteroides;Bacteroides thetaiotaomicron	-	NCBI RefSeq
GCF_001578575.1	87	6294259	Bacteroidetes;Bacteroidia;Bacteroidales;Bacteroidaceae;Bacteroides;Bacteroides ovatus	-	NCBI RefSeq
GCF_001578635.1	102	6828347	Bacteroidetes;Bacteroidia;Bacteroidales;Bacteroidaceae;Bacteroides;Bacteroides intestinalis	-	NCBI RefSeq
GCF_001580095.1	52	5206456	Bacteroidetes;Bacteroidia;Bacteroidales;Bacteroidaceae;Bacteroides;Bacteroides fragilis	-	NCBI RefSeq
GCF_001580105.1	52	5206456	Bacteroidetes;Bacteroidia;Bacteroidales;Bacteroidaceae;Bacteroides;Bacteroides fragilis	-	NCBI RefSeq
GCF_001583495.1	123	8491641	Bacteroidetes;Cytophagia;Cytophagales;Flammeovirgaceae;Flammeovirga;unclassified Flammeovirga	-	NCBI RefSeq
GCF_001586775.1	49	3562099	Bacteroidetes;Sphingobacteriia;Sphingobacteriales;Sphingobacteriaceae;Sphingobacterium;unclassified Sphingobacterium	-	NCBI RefSeq
GCF_001589345.1	37	2198654	Bacteroidetes;Flavobacteriia;Flavobacteriales;Flavobacteriaceae;Riemerella;Riemerella anatipestifer	-	NCBI RefSeq
GCF_001590605.1	1	5950539	Bacteroidetes;Sphingobacteriia;Sphingobacteriales;Sphingobacteriaceae;Pedobacter;Pedobacter cryoconitis	-	NCBI RefSeq
GCF_001592935.1	53	4189908	Bacteroidetes;Cytophagia;Cytophagales;Flammeovirgaceae;Roseivirga;Roseivirga echinicomitans	-	NCBI RefSeq
GCF_001592945.1	49	4160330	Bacteroidetes;Cytophagia;Cytophagales;Flammeovirgaceae;Roseivirga;Roseivirga seohaensis	-	NCBI RefSeq
GCF_001592965.1	33	4481099	Bacteroidetes;Cytophagia;Cytophagales;Flammeovirgaceae;Roseivirga;Roseivirga spongicola	-	NCBI RefSeq
GCF_001593005.1	52	4243716	Bacteroidetes;Cytophagia;Cytophagales;Flammeovirgaceae;Roseivirga;Roseivirga ehrenbergii	-	NCBI RefSeq
GCF_001593385.1	47	5329483	Bacteroidetes;Flavobacteriia;Flavobacteriales;Flavobacteriaceae;Chryseobacterium;Chryseobacterium cucumeris	-	NCBI RefSeq
GCF_001593605.1	1	3882610	Bacteroidetes;Cytophagia;Cytophagales;Cyclobacteriaceae;Algoriphagus;unclassified Algoriphagus	-	NCBI RefSeq
GCF_001594285.1	55	2673161	Bacteroidetes;Bacteroidia;Bacteroidales;Prevotellaceae;Prevotella;Prevotella intermedia	-	NCBI RefSeq
GCF_001596135.1	2	5618021	Bacteroidetes;Sphingobacteriia;Sphingobacteriales;Sphingobacteriaceae;Mucilaginibacter;unclassified Mucilaginibacter	-	NCBI RefSeq
GCF_001596155.1	3	5451254	Bacteroidetes;Cytophagia;Cytophagales;Hymenobacteraceae;Hymenobacter;unclassified Hymenobacter	-	NCBI RefSeq
GCF_001596175.2	1	3931222	Bacteroidetes;Flavobacteriia;Flavobacteriales;Flavobacteriaceae;Elizabethkingia;Elizabethkingia anophelis	-	NCBI RefSeq
GCF_001602525.1	21	5924510	Bacteroidetes;Flavobacteriia;Flavobacteriales;Flavobacteriaceae;Flavobacterium;Flavobacterium chilense	-	NCBI RefSeq
GCF_001611675.1	2	4829559	Bacteroidetes;Cytophagia;Cytophagales;Hymenobacteraceae;Pontibacter;Pontibacter akesuensis	-	NCBI RefSeq
GCF_001618385.1	4	3664884	Bacteroidetes;Bacteroidia;Bacteroidales;Paludibacteraceae;Paludibacter;Paludibacter jiangxiensis	-	NCBI RefSeq
GCF_001618465.2	1	3931222	Bacteroidetes;Flavobacteriia;Flavobacteriales;Flavobacteriaceae;Elizabethkingia;Elizabethkingia anophelis	-	NCBI RefSeq
GCF_001618505.2	1	3853453	Bacteroidetes;Flavobacteriia;Flavobacteriales;Flavobacteriaceae;Elizabethkingia;Elizabethkingia anophelis	-	NCBI RefSeq
GCF_001618545.2	1	3931222	Bacteroidetes;Flavobacteriia;Flavobacteriales;Flavobacteriaceae;Elizabethkingia;Elizabethkingia anophelis	-	NCBI RefSeq
GCF_001619815.1	126	4158440	Bacteroidetes;Flavobacteriia;Flavobacteriales;Flavobacteriaceae;Myroides;Myroides marinus	-	NCBI RefSeq
GCF_001625015.1	21	5213657	Bacteroidetes;Saprospiria;Saprospirales;Lewinellaceae;Lewinella;unclassified Lewinella	-	NCBI RefSeq
GCF_001632745.1	60	6186893	Bacteroidetes;Flavobacteriia;Flavobacteriales;Flavobacteriaceae;Aquimarina;Aquimarina aggregata	-	NCBI RefSeq
GCF_001636615.1	285	5250739	Bacteroidetes;Sphingobacteriia;Sphingobacteriales;Sphingobacteriaceae;Mucilaginibacter;unclassified Mucilaginibacter	-	NCBI RefSeq
GCF_001636695.1	500	6342803	Bacteroidetes;Sphingobacteriia;Sphingobacteriales;Sphingobacteriaceae;Pedobacter;Pedobacter panaciterrae	-	NCBI RefSeq
GCF_001637185.1	49	3721009	Bacteroidetes;Flavobacteriia;Flavobacteriales;Flavobacteriaceae;Flavobacterium;Flavobacterium fryxellicola	-	NCBI RefSeq
GCF_001637325.1	54	3395737	Bacteroidetes;Flavobacteriia;Flavobacteriales;Flavobacteriaceae;Ulvibacter;unclassified Ulvibacter	-	NCBI RefSeq
GCF_001640115.1	113	3942702	Bacteroidetes;Flavobacteriia;Flavobacteriales;Flavobacteriaceae;Polaribacter;Polaribacter atrinae	-	NCBI RefSeq
GCF_001640865.1	1	5310365	Bacteroidetes;Bacteroidia;Bacteroidales;Bacteroidaceae;Bacteroides;Bacteroides dorei	-	NCBI RefSeq
GCF_001641085.1	51	3190776	Bacteroidetes;Flavobacteriia;Flavobacteriales;Flavobacteriaceae;Aequorivita;Aequorivita soesokkakensis	-	NCBI RefSeq
GCF_001641185.1	1	3329120	Bacteroidetes;Flavobacteriia;Flavobacteriales;Flavobacteriaceae;Flavobacterium;Flavobacterium columnare	-	NCBI RefSeq
GCF_001641405.1	282	4148120	Bacteroidetes;Flavobacteriia;Flavobacteriales;Flavobacteriaceae;Tenacibaculum;Tenacibaculum ovolyticum	-	NCBI RefSeq
GCF_001642835.1	51	3834113	Bacteroidetes;Flavobacteriia;Flavobacteriales;Flavobacteriaceae;Tamlana;Tamlana agarivorans	-	NCBI RefSeq
GCF_001643375.1	83	4110772	Bacteroidetes;Flavobacteriia;Flavobacteriales;Flavobacteriaceae;Chryseobacterium;unclassified Chryseobacterium	-	NCBI RefSeq
GCF_001644645.1	1	5940863	Bacteroidetes;Chitinophagia;Chitinophagales;Chitinophagaceae;Flavisolibacter;Flavisolibacter tropicus	-	NCBI RefSeq
GCF_001647275.1	166	5502314	Bacteroidetes;Cytophagia;Cytophagales;Hymenobacteraceae;Rufibacter;Rufibacter ruber	-	NCBI RefSeq
GCF_001647285.1	39	5117794	Bacteroidetes;Cytophagia;Cytophagales;Hymenobacteraceae;Rufibacter;Rufibacter roseus	-	NCBI RefSeq
GCF_001648155.1	3	4871648	Bacteroidetes;Flavobacteriia;Flavobacteriales;Flavobacteriaceae;Chryseobacterium;Chryseobacterium glaciei	-	NCBI RefSeq
GCF_001649495.1	121	4101091	Bacteroidetes;Cytophagia;Cytophagales;Cytophagaceae;Emticicia;unclassified Emticicia	-	NCBI RefSeq
GCF_001652725.1	33	3999136	Bacteroidetes;Sphingobacteriia;Sphingobacteriales;Sphingobacteriaceae;Pedobacter;Pedobacter psychrophilus	-	NCBI RefSeq
GCF_001653155.1	117	2840316	Bacteroidetes;Bacteroidia;Bacteroidales;Porphyromonadaceae;unclassified Porphyromonadaceae;Porphyromonadaceae bacterium H1	-	NCBI RefSeq
GCF_001653175.1	174	2716048	Bacteroidetes;Bacteroidia;Bacteroidales;Porphyromonadaceae;unclassified Porphyromonadaceae;Porphyromonadaceae bacterium H1	-	NCBI RefSeq
GCF_001654455.1	1	5627734	Bacteroidetes;Chitinophagia;Chitinophagales;Chitinophagaceae;Niabella;Niabella ginsenosidivorans	-	NCBI RefSeq
GCF_001657575.1	553	3327588	Bacteroidetes;Bacteroidia;Bacteroidales;unclassified Bacteroidales;unclassified Bacteroidales (miscellaneous);Bacteroidales bacterium Barb4	-	NCBI RefSeq
GCF_001657585.1	489	3433564	Bacteroidetes;Bacteroidia;Bacteroidales;unclassified Bacteroidales;unclassified Bacteroidales (miscellaneous);Bacteroidales bacterium Barb6XT	-	NCBI RefSeq
GCF_001657625.1	648	3134971	Bacteroidetes;Bacteroidia;Bacteroidales;unclassified Bacteroidales;unclassified Bacteroidales (miscellaneous);Bacteroidales bacterium Barb6	-	NCBI RefSeq
GCF_001659685.2	81	6026579	Bacteroidetes;Bacteroidia;Marinilabiliales;Marinilabiliaceae;Labilibacter;Labilibacter marinus	-	NCBI RefSeq
GCF_001659705.1	1	3492500	Bacteroidetes;Chitinophagia;Chitinophagales;Chitinophagaceae;Arachidicoccus;unclassified Arachidicoccus	-	NCBI RefSeq
GCF_001660705.2	69	5879763	Bacteroidetes;Bacteroidia;Marinilabiliales;Marinilabiliaceae;Labilibacter;Labilibacter aurantiacus	-	NCBI RefSeq
GCF_001661595.2	44	3719297	Bacteroidetes;Flavobacteriia;Flavobacteriales;Crocinitomicaceae;Crocinitomix;Crocinitomix algicola	-	NCBI RefSeq
GCF_001662485.1	74	3314516	Bacteroidetes;Flavobacteriia;Flavobacteriales;Flavobacteriaceae;Flavobacterium;Flavobacterium succinicans	-	NCBI RefSeq
GCF_001670605.1	17	2103271	Bacteroidetes;Flavobacteriia;Flavobacteriales;Flavobacteriaceae;Riemerella;Riemerella anatipestifer	-	NCBI RefSeq
GCF_001670615.1	61	2156532	Bacteroidetes;Flavobacteriia;Flavobacteriales;Flavobacteriaceae;Riemerella;Riemerella anatipestifer	-	NCBI RefSeq
GCF_001670625.1	30	2138237	Bacteroidetes;Flavobacteriia;Flavobacteriales;Flavobacteriaceae;Riemerella;Riemerella anatipestifer	-	NCBI RefSeq
GCF_001670645.1	71	2115418	Bacteroidetes;Flavobacteriia;Flavobacteriales;Flavobacteriaceae;Riemerella;Riemerella anatipestifer	-	NCBI RefSeq
GCF_001670685.1	28	2098894	Bacteroidetes;Flavobacteriia;Flavobacteriales;Flavobacteriaceae;Riemerella;Riemerella anatipestifer	-	NCBI RefSeq
GCF_001670695.1	26	2086211	Bacteroidetes;Flavobacteriia;Flavobacteriales;Flavobacteriaceae;Riemerella;Riemerella anatipestifer	-	NCBI RefSeq
GCF_001670725.1	50	2198894	Bacteroidetes;Flavobacteriia;Flavobacteriales;Flavobacteriaceae;Riemerella;Riemerella anatipestifer	-	NCBI RefSeq
GCF_001670735.1	63	2357181	Bacteroidetes;Flavobacteriia;Flavobacteriales;Flavobacteriaceae;Riemerella;Riemerella anatipestifer	-	NCBI RefSeq
GCF_001670765.2	1	2509140	Bacteroidetes;Flavobacteriia;Flavobacteriales;Flavobacteriaceae;Riemerella;Riemerella anatipestifer	-	NCBI RefSeq
GCF_001670785.1	52	2204034	Bacteroidetes;Flavobacteriia;Flavobacteriales;Flavobacteriaceae;Riemerella;Riemerella anatipestifer	-	NCBI RefSeq
GCF_001670805.1	36	2098201	Bacteroidetes;Flavobacteriia;Flavobacteriales;Flavobacteriaceae;Riemerella;Riemerella anatipestifer	-	NCBI RefSeq
GCF_001670855.1	40	2152999	Bacteroidetes;Flavobacteriia;Flavobacteriales;Flavobacteriaceae;Riemerella;Riemerella anatipestifer	-	NCBI RefSeq
GCF_001670865.1	24	2103958	Bacteroidetes;Flavobacteriia;Flavobacteriales;Flavobacteriaceae;Riemerella;Riemerella anatipestifer	-	NCBI RefSeq
GCF_001670875.1	21	2088623	Bacteroidetes;Flavobacteriia;Flavobacteriales;Flavobacteriaceae;Riemerella;Riemerella anatipestifer	-	NCBI RefSeq
GCF_001671145.1	22	2216702	Bacteroidetes;Flavobacteriia;Flavobacteriales;Flavobacteriaceae;Riemerella;Riemerella anatipestifer	-	NCBI RefSeq
GCF_001672305.1	44	3652073	Bacteroidetes;Flavobacteriia;Flavobacteriales;Flavobacteriaceae;Tamlana;unclassified Tamlana	-	NCBI RefSeq
GCF_001673755.1	52	4221554	Bacteroidetes;Flavobacteriia;Flavobacteriales;Flavobacteriaceae;Maribacter;unclassified Maribacter	-	NCBI RefSeq
GCF_001675285.1	33	4293809	Bacteroidetes;Flavobacteriia;Flavobacteriales;Flavobacteriaceae;Elizabethkingia;Elizabethkingia miricola	-	NCBI RefSeq
GCF_001677255.1	1	192244	Bacteroidetes;Flavobacteriia;Flavobacteriales;unclassified Flavobacteriales;Candidatus Sulcia;Candidatus Sulcia muelleri	-	NCBI RefSeq
GCF_001677395.1	1	3171081	Bacteroidetes;Flavobacteriia;Flavobacteriales;Flavobacteriaceae;Flavobacterium;Flavobacterium columnare	-	NCBI RefSeq
GCF_001677935.1	310	4661207	Bacteroidetes;Flavobacteriia;Flavobacteriales;Flavobacteriaceae;Chryseobacterium;unclassified Chryseobacterium	-	NCBI RefSeq
GCF_001677955.1	260	4675015	Bacteroidetes;Flavobacteriia;Flavobacteriales;Flavobacteriaceae;Chryseobacterium;unclassified Chryseobacterium	-	NCBI RefSeq
GCF_001678675.1	140	4506948	Bacteroidetes;Flavobacteriia;Flavobacteriales;Flavobacteriaceae;Gelidibacter;Gelidibacter algens	-	NCBI RefSeq
GCF_001678685.1	98	3527768	Bacteroidetes;Flavobacteriia;Flavobacteriales;Flavobacteriaceae;Bizionia;unclassified Bizionia	-	NCBI RefSeq
GCF_001680875.1	44	4104437	Bacteroidetes;Flavobacteriia;Flavobacteriales;Flavobacteriaceae;Polaribacter;Polaribacter reichenbachii	-	NCBI RefSeq
GCF_001680885.1	28	3798883	Bacteroidetes;Flavobacteriia;Flavobacteriales;Flavobacteriaceae;Polaribacter;Polaribacter vadi	-	NCBI RefSeq
GCF_001682195.1	3	7327614	Bacteroidetes;Cytophagia;Cytophagales;Flammeovirgaceae;Flammeovirga;unclassified Flammeovirga	-	NCBI RefSeq
GCF_001682215.1	1	4902215	Bacteroidetes;Bacteroidia;Bacteroidales;Bacteroidaceae;Bacteroides;Bacteroides fragilis	-	NCBI RefSeq
GCF_001683355.1	3	3303745	Bacteroidetes;Bacteroidia;Bacteroidales;Prevotellaceae;Prevotella;Prevotella scopos	-	NCBI RefSeq
GCF_001683825.1	93	4116634	Bacteroidetes;Flavobacteriia;Flavobacteriales;Flavobacteriaceae;unclassified Flavobacteriaceae;Flavobacteriaceae bacterium CP2B	-	NCBI RefSeq
GCF_001683915.1	173	4270424	Bacteroidetes;Flavobacteriia;Flavobacteriales;Flavobacteriaceae;Muricauda;unclassified Muricauda	-	NCBI RefSeq
GCF_001684955.1	366	4704265	Bacteroidetes;Flavobacteriia;Flavobacteriales;Flavobacteriaceae;Chryseobacterium;Chryseobacterium contaminans	-	NCBI RefSeq
GCF_001684965.1	36	5053343	Bacteroidetes;Flavobacteriia;Flavobacteriales;Flavobacteriaceae;Chryseobacterium;Chryseobacterium arthrosphaerae	-	NCBI RefSeq
GCF_001684975.1	51	4935607	Bacteroidetes;Flavobacteriia;Flavobacteriales;Flavobacteriaceae;Chryseobacterium;Chryseobacterium artocarpi	-	NCBI RefSeq
GCF_001685485.1	1	4305801	Bacteroidetes;Flavobacteriia;Flavobacteriales;Flavobacteriaceae;Formosa;Formosa haliotis	-	NCBI RefSeq
GCF_001686925.1	51	5904555	Bacteroidetes;Flavobacteriia;Flavobacteriales;Flavobacteriaceae;Flavobacterium;Flavobacterium piscis	-	NCBI RefSeq
GCF_001686935.1	32	3958831	Bacteroidetes;Flavobacteriia;Flavobacteriales;Flavobacteriaceae;Flavobacterium;Flavobacterium glycines	-	NCBI RefSeq
GCF_001686945.1	77	2762845	Bacteroidetes;Flavobacteriia;Flavobacteriales;Flavobacteriaceae;Flavobacterium;Flavobacterium crassostreae	-	NCBI RefSeq
GCF_001688725.2	1	4839927	Bacteroidetes;Bacteroidia;Bacteroidales;Bacteroidaceae;Bacteroides;Bacteroides caecimuris	-	NCBI RefSeq
GCF_001688845.2	1	3306457	Bacteroidetes;Bacteroidia;Bacteroidales;Muribaculaceae;Muribaculum;Muribaculum intestinale	-	NCBI RefSeq
GCF_001692695.1	81	5247065	Bacteroidetes;Bacteroidia;Bacteroidales;Bacteroidaceae;Bacteroides;Bacteroides fragilis	-	NCBI RefSeq
GCF_001693415.1	45	3006997	Bacteroidetes;Flavobacteriia;Flavobacteriales;Flavobacteriaceae;Tenacibaculum;Tenacibaculum soleae	-	NCBI RefSeq
GCF_001693475.1	71	4506626	Bacteroidetes;Flavobacteriia;Flavobacteriales;Flavobacteriaceae;Chryseobacterium;unclassified Chryseobacterium	-	NCBI RefSeq
GCF_001693695.1	14	5175502	Bacteroidetes;Bacteroidia;Bacteroidales;Bacteroidaceae;Bacteroides;Bacteroides fragilis	-	NCBI RefSeq
GCF_001695355.1	5	5238818	Bacteroidetes;Bacteroidia;Bacteroidales;Bacteroidaceae;Bacteroides;Bacteroides fragilis	-	NCBI RefSeq
GCF_001697185.1	1	3427057	Bacteroidetes;Flavobacteriia;Flavobacteriales;Flavobacteriaceae;Wenyingzhuangia;Wenyingzhuangia fucanilytica	-	NCBI RefSeq
GCF_001699855.1	52	5212804	Bacteroidetes;Bacteroidia;Bacteroidales;Bacteroidaceae;Bacteroides;Bacteroides fragilis	-	NCBI RefSeq
GCF_001699865.1	140	5210816	Bacteroidetes;Bacteroidia;Bacteroidales;Bacteroidaceae;Bacteroides;Bacteroides fragilis	-	NCBI RefSeq
GCF_001699875.1	68	4896431	Bacteroidetes;Bacteroidia;Bacteroidales;Bacteroidaceae;Bacteroides;Bacteroides fragilis	-	NCBI RefSeq
GCF_001699885.1	156	5258210	Bacteroidetes;Bacteroidia;Bacteroidales;Bacteroidaceae;Bacteroides;Bacteroides fragilis	-	NCBI RefSeq
GCF_001703835.1	18	4084052	Bacteroidetes;Flavobacteriia;Flavobacteriales;Flavobacteriaceae;Elizabethkingia;Elizabethkingia anophelis	-	NCBI RefSeq
GCF_001704385.2	67	4081840	Bacteroidetes;Bacteroidia;Bacteroidales;Porphyromonadaceae;Macellibacteroides;unclassified Macellibacteroides	-	NCBI RefSeq
GCF_001705175.1	1	5109718	Bacteroidetes;Flavobacteriia;Flavobacteriales;Flavobacteriaceae;Flavobacterium;Flavobacterium anhuiense	-	NCBI RefSeq
GCF_001705515.1	8	5478589	Bacteroidetes;Sphingobacteriia;Sphingobacteriales;Sphingobacteriaceae;Mucilaginibacter;unclassified Mucilaginibacter	-	NCBI RefSeq
GCF_001717525.2	1	2973544	Bacteroidetes;Bacteroidia;Bacteroidales;Tannerellaceae;Tannerella;unclassified Tannerella	-	NCBI RefSeq
GCF_001718075.1	10	4038467	Bacteroidetes;Flavobacteriia;Flavobacteriales;Flavobacteriaceae;Elizabethkingia;Elizabethkingia meningoseptica	-	NCBI RefSeq
GCF_001721645.1	1	6581659	Bacteroidetes;Sphingobacteriia;Sphingobacteriales;Sphingobacteriaceae;Pedobacter;Pedobacter steynii	-	NCBI RefSeq
GCF_001730525.1	94	4686666	Bacteroidetes;Sphingobacteriia;Sphingobacteriales;Sphingobacteriaceae;Arcticibacter;Arcticibacter eurypsychrophilus	-	NCBI RefSeq
GCF_001735715.1	1	2016454	Bacteroidetes;Flavobacteriia;Flavobacteriales;Flavobacteriaceae;Formosa;unclassified Formosa	-	NCBI RefSeq
GCF_001735745.1	1	2735158	Bacteroidetes;Flavobacteriia;Flavobacteriales;Flavobacteriaceae;Formosa;unclassified Formosa	-	NCBI RefSeq
GCF_001747085.1	54	4640370	Bacteroidetes;Flavobacteriia;Flavobacteriales;Flavobacteriaceae;Algibacter;Algibacter aquaticus	-	NCBI RefSeq
GCF_001747095.1	4	4577373	Bacteroidetes;Cytophagia;Cytophagales;Flammeovirgaceae;Fabibacter;unclassified Fabibacter	-	NCBI RefSeq
GCF_001747105.1	5	4452385	Bacteroidetes;Cytophagia;Cytophagales;Flammeovirgaceae;Fabibacter;Fabibacter misakiensis	-	NCBI RefSeq
GCF_001747495.1	82	2727353	Bacteroidetes;Flavobacteriia;Flavobacteriales;Flavobacteriaceae;Cloacibacterium;Cloacibacterium normanense	-	NCBI RefSeq
GCF_001748465.2	115	5644953	Bacteroidetes;Flavobacteriia;Flavobacteriales;Flavobacteriaceae;Arenibacter;unclassified Arenibacter	-	NCBI RefSeq
GCF_001752425.1	52	3317704	Bacteroidetes;Flavobacteriia;Flavobacteriales;Flavobacteriaceae;Salegentibacter;Salegentibacter salarius	-	NCBI RefSeq
GCF_001761325.1	1	3426122	Bacteroidetes;Flavobacteriia;Flavobacteriales;Flavobacteriaceae;Lutibacter;unclassified Lutibacter	-	NCBI RefSeq
GCF_001761365.1	1	3809314	Bacteroidetes;Flavobacteriia;Flavobacteriales;Flavobacteriaceae;Polaribacter;Polaribacter vadi	-	NCBI RefSeq
GCF_001761465.1	1	4402594	Bacteroidetes;Flavobacteriia;Flavobacteriales;Flavobacteriaceae;Flavobacterium;Flavobacterium gilvum	-	NCBI RefSeq
GCF_001808025.1	64	5836832	Bacteroidetes;Sphingobacteriia;Sphingobacteriales;Sphingobacteriaceae;Sphingobacterium;unclassified Sphingobacterium	-	NCBI RefSeq
GCF_001808555.1	103	2123164	Bacteroidetes;Bacteroidia;Bacteroidales;Porphyromonadaceae;Porphyromonas;unclassified Porphyromonas	-	NCBI RefSeq
GCF_001809725.1	39	2275272	Bacteroidetes;Flavobacteriia;Flavobacteriales;Flavobacteriaceae;Weeksella;unclassified Weeksella	-	NCBI RefSeq
GCF_001811315.1	295	6513253	Bacteroidetes;Bacteroidia;Bacteroidales;Bacteroidaceae;Bacteroides;unclassified Bacteroides	-	NCBI RefSeq
GCF_001811695.1	167	6037808	Bacteroidetes;Bacteroidia;Bacteroidales;Bacteroidaceae;Bacteroides;unclassified Bacteroides	-	NCBI RefSeq
GCF_001814145.1	162	3903571	Bacteroidetes;Bacteroidia;Bacteroidales;Prevotellaceae;Prevotella;unclassified Prevotella	-	NCBI RefSeq
GCF_001814685.1	125	3134095	Bacteroidetes;Bacteroidia;Bacteroidales;Prevotellaceae;Prevotella;unclassified Prevotella	-	NCBI RefSeq
GCF_001814855.1	199	3280762	Bacteroidetes;Bacteroidia;Bacteroidales;Prevotellaceae;Prevotella;unclassified Prevotella	-	NCBI RefSeq
GCF_001815255.1	116	6622929	Bacteroidetes;Bacteroidia;Bacteroidales;Bacteroidaceae;Bacteroides;unclassified Bacteroides	-	NCBI RefSeq
GCF_001815315.1	135	3101169	Bacteroidetes;Bacteroidia;Bacteroidales;Prevotellaceae;Prevotella;unclassified Prevotella	-	NCBI RefSeq
GCF_001815465.1	85	2266258	Bacteroidetes;Bacteroidia;Bacteroidales;Porphyromonadaceae;Porphyromonas;unclassified Porphyromonas	-	NCBI RefSeq
GCF_001816125.1	459	5700921	Bacteroidetes;Cytophagia;Cytophagales;Hymenobacteraceae;Hymenobacter;Hymenobacter coccineus	-	NCBI RefSeq
GCF_001816145.1	175	4662079	Bacteroidetes;Cytophagia;Cytophagales;Hymenobacteraceae;Hymenobacter;Hymenobacter lapidarius	-	NCBI RefSeq
GCF_001816165.1	133	4231675	Bacteroidetes;Cytophagia;Cytophagales;Hymenobacteraceae;Hymenobacter;Hymenobacter glacialis	-	NCBI RefSeq
GCF_001816225.2	132	5354648	Bacteroidetes;Bacteroidia;Bacteroidales;Bacteroidaceae;Bacteroides;Bacteroides fragilis	-	NCBI RefSeq
GCF_001816245.2	176	6533850	Bacteroidetes;Bacteroidia;Bacteroidales;Bacteroidaceae;Bacteroides;Bacteroides thetaiotaomicron	-	NCBI RefSeq
GCF_001831475.1	1	3027315	Bacteroidetes;Flavobacteriia;Flavobacteriales;Flavobacteriaceae;Flavobacterium;Flavobacterium crassostreae	-	NCBI RefSeq
GCF_001853405.1	14	3886731	Bacteroidetes;Flavobacteriia;Flavobacteriales;Flavobacteriaceae;Elizabethkingia;Elizabethkingia meningoseptica	-	NCBI RefSeq
GCF_001853425.1	11	4037922	Bacteroidetes;Flavobacteriia;Flavobacteriales;Flavobacteriaceae;Elizabethkingia;Elizabethkingia meningoseptica	-	NCBI RefSeq
GCF_001853485.1	29	5359952	Bacteroidetes;Flavobacteriia;Flavobacteriales;Flavobacteriaceae;Flavobacterium;Flavobacterium spartansii	-	NCBI RefSeq
GCF_001857965.1	1	3851214	Bacteroidetes;Flavobacteriia;Flavobacteriales;Flavobacteriaceae;Flavobacterium;Flavobacterium commune	-	NCBI RefSeq
GCF_001865655.1	1	4399611	Bacteroidetes;Flavobacteriia;Flavobacteriales;Flavobacteriaceae;Maribacter;unclassified Maribacter	-	NCBI RefSeq
GCF_001865835.1	1	4065010	Bacteroidetes;Flavobacteriia;Flavobacteriales;Flavobacteriaceae;Myroides;unclassified Myroides	-	NCBI RefSeq
GCF_001867305.1	69	4130066	Bacteroidetes;Flavobacteriia;Flavobacteriales;Flavobacteriaceae;Elizabethkingia;Elizabethkingia sp. HvH-WGS333	-	NCBI RefSeq
GCF_001870735.1	346	7560024	Bacteroidetes;Cytophagia;Cytophagales;Cytophagaceae;Arsenicibacter;Arsenicibacter rosenii	-	NCBI RefSeq
GCF_001879205.1	13	5492177	Bacteroidetes;Flavobacteriia;Flavobacteriales;Flavobacteriaceae;Flavobacterium;Flavobacterium johnsoniae	-	NCBI RefSeq
GCF_001880285.1	1	3074209	Bacteroidetes;Flavobacteriia;Flavobacteriales;Flavobacteriaceae;unclassified Flavobacteriaceae;Flavobacteriaceae bacterium UJ101	-	NCBI RefSeq
GCF_001884725.1	41	235734	Bacteroidetes;Flavobacteriia;Flavobacteriales;unclassified Flavobacteriales;Candidatus Sulcia;Candidatus Sulcia muelleri	-	NCBI RefSeq
GCF_001887135.1	101	2905461	Bacteroidetes;Flavobacteriia;Flavobacteriales;Flavobacteriaceae;Flavobacterium;Flavobacterium psychrophilum	-	NCBI RefSeq
GCF_001887145.1	55	2755948	Bacteroidetes;Flavobacteriia;Flavobacteriales;Flavobacteriaceae;Flavobacterium;Flavobacterium psychrophilum	-	NCBI RefSeq
GCF_001887885.1	65	5645944	Bacteroidetes;Flavobacteriia;Flavobacteriales;Flavobacteriaceae;unclassified Flavobacteriaceae;Flavobacteriaceae bacterium A100	-	NCBI RefSeq
GCF_001889005.1	1	2978889	Bacteroidetes;Flavobacteriia;Flavobacteriales;Flavobacteriaceae;Gramella;Gramella salexigens	-	NCBI RefSeq
GCF_001889045.1	1	3019213	Bacteroidetes;Flavobacteriia;Flavobacteriales;Flavobacteriaceae;Tenacibaculum;Tenacibaculum todarodis	-	NCBI RefSeq
GCF_001907195.1	13	4623791	Bacteroidetes;Cytophagia;Cytophagales;Hymenobacteraceae;Pontibacter;unclassified Pontibacter	-	NCBI RefSeq
GCF_001911425.1	3	5843004	Bacteroidetes;Sphingobacteriia;Sphingobacteriales;Sphingobacteriaceae;Mucilaginibacter;Mucilaginibacter polytrichastri	-	NCBI RefSeq
GCF_001913155.1	1	4271158	Bacteroidetes;Flavobacteriia;Flavobacteriales;Flavobacteriaceae;Maribacter;unclassified Maribacter	-	NCBI RefSeq
GCF_001932675.1	1	4086550	Bacteroidetes;Flavobacteriia;Flavobacteriales;Flavobacteriaceae;Salegentibacter;unclassified Salegentibacter	-	NCBI RefSeq
GCF_001936395.1	1	3032078	Bacteroidetes;Flavobacteriia;Flavobacteriales;Flavobacteriaceae;Flavobacterium;Flavobacterium columnare	-	NCBI RefSeq
GCF_001936475.1	30	4873280	Bacteroidetes;Cytophagia;Cytophagales;Cyclobacteriaceae;Algoriphagus;Algoriphagus marinus	-	NCBI RefSeq
GCF_001936575.1	102	5638422	Bacteroidetes;Flavobacteriia;Flavobacteriales;Flavobacteriaceae;Tenacibaculum;Tenacibaculum agarivorans	-	NCBI RefSeq
GCF_001938785.1	79	3201941	Bacteroidetes;Bacteroidia;Bacteroidales;Tannerellaceae;Tannerella;Tannerella forsythia	-	NCBI RefSeq
GCF_001941605.1	1	3952957	Bacteroidetes;Flavobacteriia;Flavobacteriales;Flavobacteriaceae;Cellulophaga;Cellulophaga lytica	-	NCBI RefSeq
GCF_001951155.1	1	4007868	Bacteroidetes;Flavobacteriia;Flavobacteriales;Flavobacteriaceae;Gramella;Gramella flava	-	NCBI RefSeq
GCF_001952815.1	1	6357185	Bacteroidetes;Sphingobacteriia;Sphingobacteriales;Sphingobacteriaceae;Sphingobacterium;unclassified Sphingobacterium	-	NCBI RefSeq
GCF_001953305.1	10	5696047	Bacteroidetes;Chitinophagia;Chitinophagales;Chitinophagaceae;Cnuella;Cnuella takakiae	-	NCBI RefSeq
GCF_001953935.1	2	2736315	Bacteroidetes;Bacteroidia;Bacteroidales;Prevotellaceae;Prevotella;Prevotella intermedia	-	NCBI RefSeq
GCF_001953955.1	2	2674170	Bacteroidetes;Bacteroidia;Bacteroidales;Prevotellaceae;Prevotella;Prevotella intermedia	-	NCBI RefSeq
GCF_001971725.1	1	3349669	Bacteroidetes;Flavobacteriia;Flavobacteriales;Flavobacteriaceae;Winogradskyella;unclassified Winogradskyella	-	NCBI RefSeq
GCF_001971745.1	1	3192399	Bacteroidetes;Flavobacteriia;Flavobacteriales;Flavobacteriaceae;Lacinutrix;Lacinutrix venerupis	-	NCBI RefSeq
GCF_001971785.1	1	3752836	Bacteroidetes;Flavobacteriia;Flavobacteriales;Flavobacteriaceae;Seonamhaeicola;unclassified Seonamhaeicola	-	NCBI RefSeq
GCF_001975575.1	17	3730281	Bacteroidetes;Flavobacteriia;Flavobacteriales;Flavobacteriaceae;Mangrovimonas;unclassified Mangrovimonas	-	NCBI RefSeq
GCF_001975665.1	1	4125014	Bacteroidetes;Flavobacteriia;Flavobacteriales;Flavobacteriaceae;Polaribacter;Polaribacter reichenbachii	-	NCBI RefSeq
GCF_001975825.1	385	8630543	Bacteroidetes;Chitinophagia;Chitinophagales;Chitinophagaceae;Chitinophaga;[Flexibacter] sp. ATCC 35208	-	NCBI RefSeq
GCF_001975985.1	30	5681809	Bacteroidetes;Flavobacteriia;Flavobacteriales;Flavobacteriaceae;Flavobacterium;[Flexibacter] sp. ATCC 35103	-	NCBI RefSeq
GCF_001988955.1	1	5797678	Bacteroidetes;Cytophagia;Cytophagales;Cytophagaceae;Spirosoma;Spirosoma montaniterrae	-	NCBI RefSeq
GCF_001995115.1	13	3284579	Bacteroidetes;Flavobacteriia;Flavobacteriales;Flavobacteriaceae;Flavobacterium;Flavobacterium columnare	-	NCBI RefSeq
GCF_001997325.1	58	5210800	Bacteroidetes;Bacteroidia;Bacteroidales;Bacteroidaceae;Bacteroides;Bacteroides fragilis	-	NCBI RefSeq
GCF_001999725.1	51	3803581	Bacteroidetes;Flavobacteriia;Flavobacteriales;Flavobacteriaceae;Cellulophaga;unclassified Cellulophaga	-	NCBI RefSeq
GCF_002000245.1	12	5842415	Bacteroidetes;Sphingobacteriia;Sphingobacteriales;Sphingobacteriaceae;Sphingobacterium;unclassified Sphingobacterium	-	NCBI RefSeq
GCF_002001005.1	159	4346765	Bacteroidetes;Flavobacteriia;Flavobacteriales;Flavobacteriaceae;Flavobacterium;unclassified Flavobacterium	-	NCBI RefSeq
GCF_002002525.1	19	3955096	Bacteroidetes;Flavobacteriia;Flavobacteriales;Flavobacteriaceae;Elizabethkingia;Elizabethkingia meningoseptica	-	NCBI RefSeq
GCF_002002735.1	94	5201278	Bacteroidetes;Cytophagia;Cytophagales;Cyclobacteriaceae;Algoriphagus;unclassified Algoriphagus	-	NCBI RefSeq
GCF_002003685.1	85	4679119	Bacteroidetes;Sphingobacteriia;Sphingobacteriales;Sphingobacteriaceae;Pedobacter;Pedobacter himalayensis	-	NCBI RefSeq
GCF_002005425.1	1	3254403	Bacteroidetes;Flavobacteriia;Flavobacteriales;Flavobacteriaceae;Polaribacter;unclassified Polaribacter	-	NCBI RefSeq
GCF_002006735.1	42	6797625	Bacteroidetes;Cytophagia;Cytophagales;Cytophagaceae;Spirosoma;unclassified Spirosoma	-	NCBI RefSeq
GCF_002007065.1	29	5859120	Bacteroidetes;Flavobacteriia;Flavobacteriales;Flavobacteriaceae;Flavobacterium;unclassified Flavobacterium	-	NCBI RefSeq
GCF_002007105.1	45	5879518	Bacteroidetes;Cytophagia;Cytophagales;Hymenobacteraceae;Hymenobacter;unclassified Hymenobacter	-	NCBI RefSeq
GCF_002013915.1	39	7035113	Bacteroidetes;Sphingobacteriia;Sphingobacteriales;Sphingobacteriaceae;Mucilaginibacter;Mucilaginibacter pedocola	-	NCBI RefSeq
GCF_002017935.1	17	5727638	Bacteroidetes;Flavobacteriia;Flavobacteriales;Flavobacteriaceae;Flavobacterium;unclassified Flavobacterium	-	NCBI RefSeq
GCF_002017945.1	63	3980312	Bacteroidetes;Flavobacteriia;Flavobacteriales;Flavobacteriaceae;Flavobacterium;unclassified Flavobacterium	-	NCBI RefSeq
GCF_002022025.1	1	3986480	Bacteroidetes;Flavobacteriia;Flavobacteriales;Flavobacteriaceae;Elizabethkingia;Elizabethkingia anophelis	-	NCBI RefSeq
GCF_002022045.1	1	4184507	Bacteroidetes;Flavobacteriia;Flavobacteriales;Flavobacteriaceae;Elizabethkingia;Elizabethkingia anophelis	-	NCBI RefSeq
GCF_002022065.1	1	4006214	Bacteroidetes;Flavobacteriia;Flavobacteriales;Flavobacteriaceae;Elizabethkingia;Elizabethkingia anophelis	-	NCBI RefSeq
GCF_002022085.1	2	4281097	Bacteroidetes;Flavobacteriia;Flavobacteriales;Flavobacteriaceae;Elizabethkingia;Elizabethkingia anophelis	-	NCBI RefSeq
GCF_002022105.1	1	3873125	Bacteroidetes;Flavobacteriia;Flavobacteriales;Flavobacteriaceae;Elizabethkingia;Elizabethkingia meningoseptica	-	NCBI RefSeq
GCF_002022125.1	1	4216720	Bacteroidetes;Flavobacteriia;Flavobacteriales;Flavobacteriaceae;Elizabethkingia;Elizabethkingia ursingii	-	NCBI RefSeq
GCF_002022145.1	1	4004759	Bacteroidetes;Flavobacteriia;Flavobacteriales;Flavobacteriaceae;Elizabethkingia;Elizabethkingia meningoseptica	-	NCBI RefSeq
GCF_002023055.1	21	3856478	Bacteroidetes;Flavobacteriia;Flavobacteriales;Flavobacteriaceae;Elizabethkingia;Elizabethkingia meningoseptica	-	NCBI RefSeq
GCF_002023065.1	18	4184835	Bacteroidetes;Flavobacteriia;Flavobacteriales;Flavobacteriaceae;Elizabethkingia;Elizabethkingia ursingii	-	NCBI RefSeq
GCF_002023095.1	15	3983608	Bacteroidetes;Flavobacteriia;Flavobacteriales;Flavobacteriaceae;Elizabethkingia;Elizabethkingia meningoseptica	-	NCBI RefSeq
GCF_002023105.1	22	3907166	Bacteroidetes;Flavobacteriia;Flavobacteriales;Flavobacteriaceae;Elizabethkingia;Elizabethkingia anophelis	-	NCBI RefSeq
GCF_002023135.1	135	4136773	Bacteroidetes;Flavobacteriia;Flavobacteriales;Flavobacteriaceae;Elizabethkingia;Elizabethkingia anophelis	-	NCBI RefSeq
GCF_002023145.1	17	3979883	Bacteroidetes;Flavobacteriia;Flavobacteriales;Flavobacteriaceae;Elizabethkingia;Elizabethkingia anophelis	-	NCBI RefSeq
GCF_002023175.1	9	3951242	Bacteroidetes;Flavobacteriia;Flavobacteriales;Flavobacteriaceae;Elizabethkingia;Elizabethkingia anophelis	-	NCBI RefSeq
GCF_002023195.1	55	4233346	Bacteroidetes;Flavobacteriia;Flavobacteriales;Flavobacteriaceae;Elizabethkingia;Elizabethkingia anophelis	-	NCBI RefSeq
GCF_002023205.1	26	4385854	Bacteroidetes;Flavobacteriia;Flavobacteriales;Flavobacteriaceae;Elizabethkingia;Elizabethkingia bruuniana	-	NCBI RefSeq
GCF_002023235.2	1	4116824	Bacteroidetes;Flavobacteriia;Flavobacteriales;Flavobacteriaceae;Elizabethkingia;Elizabethkingia anophelis	-	NCBI RefSeq
GCF_002023305.1	24	4068217	Bacteroidetes;Flavobacteriia;Flavobacteriales;Flavobacteriaceae;Elizabethkingia;Elizabethkingia meningoseptica	-	NCBI RefSeq
GCF_002023325.1	17	4048252	Bacteroidetes;Flavobacteriia;Flavobacteriales;Flavobacteriaceae;Elizabethkingia;Elizabethkingia anophelis	-	NCBI RefSeq
GCF_002023335.1	9	4429099	Bacteroidetes;Flavobacteriia;Flavobacteriales;Flavobacteriaceae;Elizabethkingia;Elizabethkingia miricola	-	NCBI RefSeq
GCF_002023365.1	20	4402282	Bacteroidetes;Flavobacteriia;Flavobacteriales;Flavobacteriaceae;Elizabethkingia;Elizabethkingia ursingii	-	NCBI RefSeq
GCF_002023385.1	36	4246993	Bacteroidetes;Flavobacteriia;Flavobacteriales;Flavobacteriaceae;Elizabethkingia;Elizabethkingia occulta	-	NCBI RefSeq
GCF_002023405.1	13	4134086	Bacteroidetes;Flavobacteriia;Flavobacteriales;Flavobacteriaceae;Elizabethkingia;Elizabethkingia ursingii	-	NCBI RefSeq
GCF_002023425.1	25	3871164	Bacteroidetes;Flavobacteriia;Flavobacteriales;Flavobacteriaceae;Elizabethkingia;Elizabethkingia anophelis	-	NCBI RefSeq
GCF_002023435.1	19	3882819	Bacteroidetes;Flavobacteriia;Flavobacteriales;Flavobacteriaceae;Elizabethkingia;Elizabethkingia meningoseptica	-	NCBI RefSeq
GCF_002023465.1	17	3958496	Bacteroidetes;Flavobacteriia;Flavobacteriales;Flavobacteriaceae;Elizabethkingia;Elizabethkingia meningoseptica	-	NCBI RefSeq
GCF_002023475.1	21	4421966	Bacteroidetes;Flavobacteriia;Flavobacteriales;Flavobacteriaceae;Elizabethkingia;Elizabethkingia miricola	-	NCBI RefSeq
GCF_002023505.1	20	4029713	Bacteroidetes;Flavobacteriia;Flavobacteriales;Flavobacteriaceae;Elizabethkingia;Elizabethkingia meningoseptica	-	NCBI RefSeq
GCF_002023515.1	15	4188049	Bacteroidetes;Flavobacteriia;Flavobacteriales;Flavobacteriaceae;Elizabethkingia;Elizabethkingia miricola	-	NCBI RefSeq
GCF_002023545.1	28	4210844	Bacteroidetes;Flavobacteriia;Flavobacteriales;Flavobacteriaceae;Elizabethkingia;Elizabethkingia bruuniana	-	NCBI RefSeq
GCF_002023565.1	16	3986619	Bacteroidetes;Flavobacteriia;Flavobacteriales;Flavobacteriaceae;Elizabethkingia;Elizabethkingia anophelis	-	NCBI RefSeq
GCF_002023575.1	19	4365834	Bacteroidetes;Flavobacteriia;Flavobacteriales;Flavobacteriaceae;Elizabethkingia;Elizabethkingia miricola	-	NCBI RefSeq
GCF_002023585.1	16	3911419	Bacteroidetes;Flavobacteriia;Flavobacteriales;Flavobacteriaceae;Elizabethkingia;Elizabethkingia meningoseptica	-	NCBI RefSeq
GCF_002023625.1	18	3964271	Bacteroidetes;Flavobacteriia;Flavobacteriales;Flavobacteriaceae;Elizabethkingia;Elizabethkingia anophelis	-	NCBI RefSeq
GCF_002023645.1	23	3843375	Bacteroidetes;Flavobacteriia;Flavobacteriales;Flavobacteriaceae;Elizabethkingia;Elizabethkingia anophelis	-	NCBI RefSeq
GCF_002023665.2	1	4058311	Bacteroidetes;Flavobacteriia;Flavobacteriales;Flavobacteriaceae;Elizabethkingia;Elizabethkingia anophelis	-	NCBI RefSeq
GCF_002023685.1	15	4270409	Bacteroidetes;Flavobacteriia;Flavobacteriales;Flavobacteriaceae;Elizabethkingia;Elizabethkingia miricola	-	NCBI RefSeq
GCF_002023695.1	38	4003334	Bacteroidetes;Flavobacteriia;Flavobacteriales;Flavobacteriaceae;Elizabethkingia;Elizabethkingia anophelis	-	NCBI RefSeq
GCF_002023705.1	49	4195798	Bacteroidetes;Flavobacteriia;Flavobacteriales;Flavobacteriaceae;Elizabethkingia;Elizabethkingia anophelis	-	NCBI RefSeq
GCF_002023715.1	21	4154012	Bacteroidetes;Flavobacteriia;Flavobacteriales;Flavobacteriaceae;Elizabethkingia;Elizabethkingia occulta	-	NCBI RefSeq
GCF_002023765.1	16	4322403	Bacteroidetes;Flavobacteriia;Flavobacteriales;Flavobacteriaceae;Elizabethkingia;Elizabethkingia bruuniana	-	NCBI RefSeq
GCF_002023775.1	20	4379078	Bacteroidetes;Flavobacteriia;Flavobacteriales;Flavobacteriaceae;Elizabethkingia;Elizabethkingia bruuniana	-	NCBI RefSeq
GCF_002024805.1	1	4433522	Bacteroidetes;Flavobacteriia;Flavobacteriales;Flavobacteriaceae;Elizabethkingia;Elizabethkingia bruuniana	-	NCBI RefSeq
GCF_002024825.1	1	3974275	Bacteroidetes;Flavobacteriia;Flavobacteriales;Flavobacteriaceae;Elizabethkingia;Elizabethkingia anophelis	-	NCBI RefSeq
GCF_002025185.1	1	2425237	Bacteroidetes;Flavobacteriia;Flavobacteriales;Flavobacteriaceae;Riemerella;Riemerella anatipestifer	-	NCBI RefSeq
GCF_002025665.1	1	5314748	Bacteroidetes;Flavobacteriia;Flavobacteriales;Flavobacteriaceae;Chryseobacterium;Chryseobacterium indologenes	-	NCBI RefSeq
GCF_002056795.1	1	7959595	Bacteroidetes;Cytophagia;Cytophagales;Cytophagaceae;Spirosoma;Spirosoma aerolatum	-	NCBI RefSeq
GCF_002067135.1	1	5828404	Bacteroidetes;Cytophagia;Cytophagales;Cytophagaceae;Spirosoma;Spirosoma rigui	-	NCBI RefSeq
GCF_002072105.2	20	3602643	Bacteroidetes;Flavobacteriia;Flavobacteriales;Flavobacteriaceae;Croceivirga;Croceivirga radicis	-	NCBI RefSeq
GCF_002077935.1	82	8532384	Bacteroidetes;Chitinophagia;Chitinophagales;Chitinophagaceae;Niastella;Niastella yeongjuensis	-	NCBI RefSeq
GCF_002077945.1	134	10058349	Bacteroidetes;Chitinophagia;Chitinophagales;Chitinophagaceae;Niastella;Niastella vici	-	NCBI RefSeq
GCF_002077985.1	84	8986158	Bacteroidetes;Chitinophagia;Chitinophagales;Chitinophagaceae;Niastella;Niastella koreensis	-	NCBI RefSeq
GCF_002078015.1	264	8612932	Bacteroidetes;Chitinophagia;Chitinophagales;Chitinophagaceae;Niastella;Niastella populi	-	NCBI RefSeq
GCF_002078605.1	22	3264253	Bacteroidetes;Flavobacteriia;Flavobacteriales;Flavobacteriaceae;Salegentibacter;Salegentibacter sediminis	-	NCBI RefSeq
GCF_002091395.1	7	1016909	Bacteroidetes;Bacteroidia;Bacteroidales;unclassified Bacteroidales;Candidatus Azobacteroides;Candidatus Azobacteroides pseudotrichonymphae	-	NCBI RefSeq
GCF_002094855.1	89	4780723	Bacteroidetes;Flavobacteriia;Flavobacteriales;Flavobacteriaceae;Zunongwangia;Zunongwangia atlantica	-	NCBI RefSeq
GCF_002108455.1	1	6408035	Bacteroidetes;Cytophagia;Cytophagales;Cytophagaceae;Fibrella;unclassified Fibrella	-	NCBI RefSeq
GCF_002117085.1	1	2835711	Bacteroidetes;Flavobacteriia;Flavobacteriales;Flavobacteriaceae;Nonlabens;Nonlabens sediminis	-	NCBI RefSeq
GCF_002117125.1	2	3393335	Bacteroidetes;Flavobacteriia;Flavobacteriales;Flavobacteriaceae;Nonlabens;Nonlabens spongiae	-	NCBI RefSeq
GCF_002120225.1	31	3147654	Bacteroidetes;Flavobacteriia;Flavobacteriales;Flavobacteriaceae;Tenacibaculum;Tenacibaculum holothuriorum	-	NCBI RefSeq
GCF_002120265.1	42	3977160	Bacteroidetes;Flavobacteriia;Flavobacteriales;Flavobacteriaceae;Gramella;Gramella flava	-	NCBI RefSeq
GCF_002127285.1	2	3412171	Bacteroidetes;Chitinophagia;Chitinophagales;Chitinophagaceae;unclassified Chitinophagaceae;Chitinophagaceae bacterium IBVUCB1	-	NCBI RefSeq
GCF_002127295.1	3	3998833	Bacteroidetes;Chitinophagia;Chitinophagales;Chitinophagaceae;unclassified Chitinophagaceae;Chitinophagaceae bacterium IBVUCB2	-	NCBI RefSeq
GCF_002150145.1	54	2766635	Bacteroidetes;Flavobacteriia;Flavobacteriales;Flavobacteriaceae;Flavobacterium;Flavobacterium psychrophilum	-	NCBI RefSeq
GCF_002150205.1	418	3594156	Bacteroidetes;Flavobacteriia;Flavobacteriales;Flavobacteriaceae;Flavobacterium;unclassified Flavobacterium	-	NCBI RefSeq
GCF_002150215.1	94	2889100	Bacteroidetes;Flavobacteriia;Flavobacteriales;Flavobacteriaceae;Flavobacterium;Flavobacterium psychrophilum	-	NCBI RefSeq
GCF_002150245.1	20	2736904	Bacteroidetes;Flavobacteriia;Flavobacteriales;Flavobacteriaceae;Flavobacterium;Flavobacterium psychrophilum	-	NCBI RefSeq
GCF_002150255.1	25	2785237	Bacteroidetes;Flavobacteriia;Flavobacteriales;Flavobacteriaceae;Flavobacterium;Flavobacterium psychrophilum	-	NCBI RefSeq
GCF_002150295.1	592	2681996	Bacteroidetes;Flavobacteriia;Flavobacteriales;Flavobacteriaceae;Flavobacterium;Flavobacterium psychrophilum	-	NCBI RefSeq
GCF_002150505.1	54	4984532	Bacteroidetes;Cytophagia;Cytophagales;Cyclobacteriaceae;Algoriphagus;Algoriphagus ratkowskyi	-	NCBI RefSeq
GCF_002150585.1	134	4679301	Bacteroidetes;Cytophagia;Cytophagales;Cyclobacteriaceae;Algoriphagus;Algoriphagus faecimaris	-	NCBI RefSeq
GCF_002150685.1	136	5883179	Bacteroidetes;Cytophagia;Cytophagales;Cyclobacteriaceae;Algoriphagus;Algoriphagus antarcticus	-	NCBI RefSeq
GCF_002150785.1	101	3985366	Bacteroidetes;Flavobacteriia;Flavobacteriales;Flavobacteriaceae;Arenibacter;unclassified Arenibacter	-	NCBI RefSeq
GCF_002151545.1	1	6182066	Bacteroidetes;Sphingobacteriia;Sphingobacteriales;Sphingobacteriaceae;unclassified Sphingobacteriaceae;Sphingobacteriaceae bacterium GW460-11-11-14-LB5	-	NCBI RefSeq
GCF_002154225.1	154	7293861	Bacteroidetes;Cytophagia;Cytophagales;Hymenobacteraceae;Hymenobacter;unclassified Hymenobacter	-	NCBI RefSeq
GCF_002156885.1	203	5396196	Bacteroidetes;Flavobacteriia;Flavobacteriales;Flavobacteriaceae;Flavobacterium;unclassified Flavobacterium	-	NCBI RefSeq
GCF_002159215.1	17	3483340	Bacteroidetes;Bacteroidia;Bacteroidales;Rikenellaceae;Alistipes;Alistipes onderdonkii	-	NCBI RefSeq
GCF_002159375.1	35	3268306	Bacteroidetes;Bacteroidia;Bacteroidales;Rikenellaceae;Alistipes;unclassified Alistipes	-	NCBI RefSeq
GCF_002159415.1	76	4696790	Bacteroidetes;Bacteroidia;Bacteroidales;Odoribacteraceae;Odoribacter;Odoribacter splanchnicus	-	NCBI RefSeq
GCF_002159425.1	26	2618685	Bacteroidetes;Bacteroidia;Bacteroidales;Rikenellaceae;Alistipes;unclassified Alistipes	-	NCBI RefSeq
GCF_002159555.1	37	2322965	Bacteroidetes;Bacteroidia;Bacteroidales;Muribaculaceae;Muribaculum;unclassified Muribaculum	-	NCBI RefSeq
GCF_002159585.1	40	2333290	Bacteroidetes;Bacteroidia;Bacteroidales;Muribaculaceae;Muribaculum;unclassified Muribaculum	-	NCBI RefSeq
GCF_002159615.1	219	3937191	Bacteroidetes;Bacteroidia;Bacteroidales;Bacteroidaceae;Bacteroides;unclassified Bacteroides	-	NCBI RefSeq
GCF_002159645.1	101	3681508	Bacteroidetes;Bacteroidia;Bacteroidales;Tannerellaceae;Parabacteroides;unclassified Parabacteroides	-	NCBI RefSeq
GCF_002159755.1	275	4414910	Bacteroidetes;Bacteroidia;Bacteroidales;Bacteroidaceae;Bacteroides;unclassified Bacteroides	-	NCBI RefSeq
GCF_002159975.1	58	3346569	Bacteroidetes;Bacteroidia;Bacteroidales;Barnesiellaceae;Barnesiella;unclassified Barnesiella	-	NCBI RefSeq
GCF_002160055.1	88	3844582	Bacteroidetes;Bacteroidia;Bacteroidales;Bacteroidaceae;Mediterranea;unclassified Mediterranea	-	NCBI RefSeq
GCF_002160095.1	62	5132535	Bacteroidetes;Bacteroidia;Bacteroidales;Tannerellaceae;Parabacteroides;Parabacteroides distasonis	-	NCBI RefSeq
GCF_002160215.1	156	4733083	Bacteroidetes;Bacteroidia;Bacteroidales;Bacteroidaceae;Bacteroides;unclassified Bacteroides	-	NCBI RefSeq
GCF_002160225.1	35	4156458	Bacteroidetes;Bacteroidia;Bacteroidales;Bacteroidaceae;Bacteroides;Bacteroides clarus	-	NCBI RefSeq
GCF_002160595.1	90	6684163	Bacteroidetes;Bacteroidia;Bacteroidales;Bacteroidaceae;Bacteroides;Bacteroides ovatus	-	NCBI RefSeq
GCF_002160605.1	43	5371359	Bacteroidetes;Bacteroidia;Bacteroidales;Bacteroidaceae;Bacteroides;Bacteroides dorei	-	NCBI RefSeq
GCF_002161005.1	58	3254240	Bacteroidetes;Bacteroidia;Bacteroidales;Rikenellaceae;Alistipes;unclassified Alistipes	-	NCBI RefSeq
GCF_002161115.1	105	5692802	Bacteroidetes;Bacteroidia;Bacteroidales;Bacteroidaceae;Bacteroides;Bacteroides xylanisolvens	-	NCBI RefSeq
GCF_002161135.1	87	5727688	Bacteroidetes;Bacteroidia;Bacteroidales;Bacteroidaceae;Bacteroides;Bacteroides xylanisolvens	-	NCBI RefSeq
GCF_002161435.1	33	4580100	Bacteroidetes;Bacteroidia;Bacteroidales;Bacteroidaceae;Bacteroides;Bacteroides uniformis	-	NCBI RefSeq
GCF_002161445.1	54	3055655	Bacteroidetes;Bacteroidia;Bacteroidales;Rikenellaceae;Alistipes;unclassified Alistipes	-	NCBI RefSeq
GCF_002161485.1	15	5210888	Bacteroidetes;Bacteroidia;Bacteroidales;Odoribacteraceae;Butyricimonas;unclassified Butyricimonas	-	NCBI RefSeq
GCF_002161555.1	49	3030180	Bacteroidetes;Bacteroidia;Bacteroidales;Barnesiellaceae;Barnesiella;unclassified Barnesiella	-	NCBI RefSeq
GCF_002161565.1	26	4486442	Bacteroidetes;Bacteroidia;Bacteroidales;Bacteroidaceae;Bacteroides;unclassified Bacteroides	-	NCBI RefSeq
GCF_002161635.1	68	4595227	Bacteroidetes;Bacteroidia;Bacteroidales;Odoribacteraceae;Odoribacter;Odoribacter splanchnicus	-	NCBI RefSeq
GCF_002161685.1	44	4217574	Bacteroidetes;Bacteroidia;Bacteroidales;Bacteroidaceae;Bacteroides;Bacteroides clarus	-	NCBI RefSeq
GCF_002161715.1	83	5433399	Bacteroidetes;Bacteroidia;Bacteroidales;Bacteroidaceae;Bacteroides;Bacteroides dorei	-	NCBI RefSeq
GCF_002161725.1	72	4448943	Bacteroidetes;Bacteroidia;Bacteroidales;Tannerellaceae;Parabacteroides;Parabacteroides johnsonii	-	NCBI RefSeq
GCF_002161765.1	80	3432695	Bacteroidetes;Bacteroidia;Bacteroidales;Bacteroidaceae;Bacteroides;unclassified Bacteroides	-	NCBI RefSeq
GCF_002163675.1	1	3990261	Bacteroidetes;Flavobacteriia;Flavobacteriales;Flavobacteriaceae;Polaribacter;unclassified Polaribacter	-	NCBI RefSeq
GCF_002163835.1	1	3435862	Bacteroidetes;Flavobacteriia;Flavobacteriales;Flavobacteriaceae;Polaribacter;unclassified Polaribacter	-	NCBI RefSeq
GCF_002163855.1	1	2977523	Bacteroidetes;Flavobacteriia;Flavobacteriales;Flavobacteriaceae;Winogradskyella;unclassified Winogradskyella	-	NCBI RefSeq
GCF_002163875.1	1	3100211	Bacteroidetes;Flavobacteriia;Flavobacteriales;Flavobacteriaceae;Gilvibacter;unclassified Gilvibacter	-	NCBI RefSeq
GCF_002177115.1	255	4403956	Bacteroidetes;Flavobacteriia;Flavobacteriales;Flavobacteriaceae;Chryseobacterium;Chryseobacterium mucoviscidosis	-	NCBI RefSeq
GCF_002196555.1	1	6325678	Bacteroidetes;Sphingobacteriia;Sphingobacteriales;Sphingobacteriaceae;Sphingobacterium;unclassified Sphingobacterium	-	NCBI RefSeq
GCF_002197755.1	28	4881645	Bacteroidetes;Sphingobacteriia;Sphingobacteriales;Sphingobacteriaceae;Pedobacter;unclassified Pedobacter	-	NCBI RefSeq
GCF_002197835.1	8	2841126	Bacteroidetes;Flavobacteriia;Flavobacteriales;Flavobacteriaceae;unclassified Flavobacteriaceae;Flavobacteriaceae bacterium JJC	-	NCBI RefSeq
GCF_002198115.1	15	3302432	Bacteroidetes;Flavobacteriia;Flavobacteriales;Flavobacteriaceae;Robiginitalea;unclassified Robiginitalea	-	NCBI RefSeq
GCF_002201235.1	19	2673863	Bacteroidetes;Flavobacteriia;Flavobacteriales;Flavobacteriaceae;Polaribacter;Polaribacter tangerinus	-	NCBI RefSeq
GCF_002201315.1	29	3785182	Bacteroidetes;Flavobacteriia;Flavobacteriales;Flavobacteriaceae;Polaribacter;Polaribacter haliotis	-	NCBI RefSeq
GCF_002201515.1	1	3307069	Bacteroidetes;Bacteroidia;Bacteroidales;Muribaculaceae;Muribaculum;Muribaculum intestinale	-	NCBI RefSeq
GCF_002201795.1	1	4775573	Bacteroidetes;Bacteroidia;Marinilabiliales;Marinilabiliaceae;Alkalitalea;Alkalitalea saponilacus	-	NCBI RefSeq
GCF_002204405.1	13	2781500	Bacteroidetes;Bacteroidia;Bacteroidales;Prevotellaceae;Prevotella;Prevotella intermedia	-	NCBI RefSeq
GCF_002204455.1	44	2394377	Bacteroidetes;Bacteroidia;Bacteroidales;Porphyromonadaceae;Porphyromonas;Porphyromonas gingivalis	-	NCBI RefSeq
GCF_002204475.1	8	2837965	Bacteroidetes;Bacteroidia;Bacteroidales;Prevotellaceae;Prevotella;Prevotella nigrescens	-	NCBI RefSeq
GCF_002204745.1	131	4582236	Bacteroidetes;Cytophagia;Cytophagales;Hymenobacteraceae;Hymenobacter;Hymenobacter amundsenii	-	NCBI RefSeq
GCF_002204815.1	376	3339448	Bacteroidetes;Flavobacteriia;Flavobacteriales;Flavobacteriaceae;Flavobacterium;Flavobacterium columnare	-	NCBI RefSeq
GCF_002204825.1	423	3094459	Bacteroidetes;Flavobacteriia;Flavobacteriales;Flavobacteriaceae;Flavobacterium;Flavobacterium columnare	-	NCBI RefSeq
GCF_002204835.1	145	3378879	Bacteroidetes;Flavobacteriia;Flavobacteriales;Flavobacteriaceae;Flavobacterium;Flavobacterium columnare	-	NCBI RefSeq
GCF_002204845.1	166	3157800	Bacteroidetes;Flavobacteriia;Flavobacteriales;Flavobacteriaceae;Flavobacterium;Flavobacterium columnare	-	NCBI RefSeq
GCF_002204895.1	134	3394671	Bacteroidetes;Flavobacteriia;Flavobacteriales;Flavobacteriaceae;Flavobacterium;Flavobacterium columnare	-	NCBI RefSeq
GCF_002205795.1	10	2633125	Bacteroidetes;Flavobacteriia;Flavobacteriales;Flavobacteriaceae;Chryseobacterium;unclassified Chryseobacterium	-	NCBI RefSeq
GCF_002206065.1	194	2275493	Bacteroidetes;Bacteroidia;Bacteroidales;Porphyromonadaceae;Porphyromonas;Porphyromonas gingivalis	-	NCBI RefSeq
GCF_002206085.1	147	2249706	Bacteroidetes;Bacteroidia;Bacteroidales;Porphyromonadaceae;Porphyromonas;Porphyromonas gingivalis	-	NCBI RefSeq
GCF_002206105.1	156	2298088	Bacteroidetes;Bacteroidia;Bacteroidales;Porphyromonadaceae;Porphyromonas;Porphyromonas gingivalis	-	NCBI RefSeq
GCF_002206325.1	7	4963958	Bacteroidetes;Bacteroidia;Bacteroidales;Tannerellaceae;Parabacteroides;Parabacteroides distasonis	-	NCBI RefSeq
GCF_002208045.1	146	2264936	Bacteroidetes;Bacteroidia;Bacteroidales;Porphyromonadaceae;Porphyromonas;Porphyromonas gingivalis	-	NCBI RefSeq
GCF_002208725.2	2	3168230	Bacteroidetes;Bacteroidia;Bacteroidales;Prevotellaceae;Prevotella;Prevotella melaninogenica	-	NCBI RefSeq
GCF_002208925.2	1	5119391	Bacteroidetes;Flavobacteriia;Flavobacteriales;Flavobacteriaceae;Chryseobacterium;Chryseobacterium indologenes	-	NCBI RefSeq
GCF_002209445.1	1	3412686	Bacteroidetes;Flavobacteriia;Flavobacteriales;Flavobacteriaceae;Capnocytophaga;unclassified Capnocytophaga	-	NCBI RefSeq
GCF_002210225.1	84	4148783	Bacteroidetes;Bacteroidia;Marinilabiliales;Marinilabiliaceae;Geofilum;Geofilum rhodophaeum	-	NCBI RefSeq
GCF_002210235.1	44	5620987	Bacteroidetes;Flavobacteriia;Flavobacteriales;Flavobacteriaceae;Flavobacterium;unclassified Flavobacterium	-	NCBI RefSeq
GCF_002211465.1	41	5395720	Bacteroidetes;Flavobacteriia;Flavobacteriales;Flavobacteriaceae;Zobellia;unclassified Zobellia	-	NCBI RefSeq
GCF_002212725.1	178	4920449	Bacteroidetes;Sphingobacteriia;Sphingobacteriales;unclassified Sphingobacteriales;unclassified Sphingobacteriales (miscellaneous);Sphingobacteriales bacterium TSM_CSM	-	NCBI RefSeq
GCF_002212985.1	173	4489958	Bacteroidetes;Sphingobacteriia;Sphingobacteriales;unclassified Sphingobacteriales;unclassified Sphingobacteriales (miscellaneous);Sphingobacteriales bacterium TSM_CSS	-	NCBI RefSeq
GCF_002216065.1	1	4872888	Bacteroidetes;Flavobacteriia;Flavobacteriales;Flavobacteriaceae;Chryseobacterium;unclassified Chryseobacterium	-	NCBI RefSeq
GCF_002217205.1	241	3580395	Bacteroidetes;Flavobacteriia;Flavobacteriales;Flavobacteriaceae;Flavobacterium;Flavobacterium branchiophilum	-	NCBI RefSeq
GCF_002217235.1	19	3488813	Bacteroidetes;Flavobacteriia;Flavobacteriales;Flavobacteriaceae;Flavobacterium;Flavobacterium aquatile	-	NCBI RefSeq
GCF_002217275.1	71	5422185	Bacteroidetes;Flavobacteriia;Flavobacteriales;Flavobacteriaceae;Flavobacterium;Flavobacterium frigidimaris	-	NCBI RefSeq
GCF_002217285.1	101	5260169	Bacteroidetes;Flavobacteriia;Flavobacteriales;Flavobacteriaceae;Flavobacterium;Flavobacterium hercynium	-	NCBI RefSeq
GCF_002217315.1	65	5305016	Bacteroidetes;Flavobacteriia;Flavobacteriales;Flavobacteriaceae;Flavobacterium;Flavobacterium hibernum	-	NCBI RefSeq
GCF_002217335.1	72	5902573	Bacteroidetes;Flavobacteriia;Flavobacteriales;Flavobacteriaceae;Flavobacterium;Flavobacterium hydatis	-	NCBI RefSeq
GCF_002217355.1	52	4730796	Bacteroidetes;Flavobacteriia;Flavobacteriales;Flavobacteriaceae;Flavobacterium;Flavobacterium oncorhynchi	-	NCBI RefSeq
GCF_002217365.1	51	5607986	Bacteroidetes;Flavobacteriia;Flavobacteriales;Flavobacteriaceae;Flavobacterium;Flavobacterium pectinovorum	-	NCBI RefSeq
GCF_002217395.1	65	5062246	Bacteroidetes;Flavobacteriia;Flavobacteriales;Flavobacteriaceae;Flavobacterium;Flavobacterium plurextorum	-	NCBI RefSeq
GCF_002217405.1	83	2638051	Bacteroidetes;Flavobacteriia;Flavobacteriales;Flavobacteriaceae;Flavobacterium;Flavobacterium psychrophilum	-	NCBI RefSeq
GCF_002217435.1	49	5577968	Bacteroidetes;Flavobacteriia;Flavobacteriales;Flavobacteriaceae;Flavobacterium;Flavobacterium reichenbachii	-	NCBI RefSeq
GCF_002217445.1	60	5354799	Bacteroidetes;Flavobacteriia;Flavobacteriales;Flavobacteriaceae;Flavobacterium;Flavobacterium spartansii	-	NCBI RefSeq
GCF_002217475.1	100	4951782	Bacteroidetes;Flavobacteriia;Flavobacteriales;Flavobacteriaceae;Flavobacterium;Flavobacterium tructae	-	NCBI RefSeq
GCF_002221665.1	19	4800416	Bacteroidetes;Bacteroidia;Bacteroidales;Bacteroidaceae;Bacteroides;Bacteroides caecimuris	-	NCBI RefSeq
GCF_002221975.1	60	6041815	Bacteroidetes;Flavobacteriia;Flavobacteriales;Flavobacteriaceae;Flavobacterium;Flavobacterium johnsoniae	-	NCBI RefSeq
GCF_002222045.1	105	5880206	Bacteroidetes;Flavobacteriia;Flavobacteriales;Flavobacteriaceae;Flavobacterium;Flavobacterium piscis	-	NCBI RefSeq
GCF_002222055.1	139	5896739	Bacteroidetes;Flavobacteriia;Flavobacteriales;Flavobacteriaceae;Flavobacterium;Flavobacterium araucananum	-	NCBI RefSeq
GCF_002222615.2	1	4570803	Bacteroidetes;Bacteroidia;Bacteroidales;Bacteroidaceae;Bacteroides;Bacteroides caccae	-	NCBI RefSeq
GCF_002224675.1	88	3920563	Bacteroidetes;Bacteroidia;Bacteroidales;Prevotellaceae;Prevotella;Prevotella copri	-	NCBI RefSeq
GCF_002234495.1	2	5857781	Bacteroidetes;Flavobacteriia;Flavobacteriales;Flavobacteriaceae;Arenibacter;Arenibacter algicola	-	NCBI RefSeq
GCF_002243425.1	1	218034	Bacteroidetes;Flavobacteriia;Flavobacteriales;unclassified Flavobacteriales;Candidatus Sulcia;Candidatus Sulcia muelleri	-	NCBI RefSeq
GCF_002245765.1	51	4395093	Bacteroidetes;Sphingobacteriia;Sphingobacteriales;Sphingobacteriaceae;Sphingobacterium;Sphingobacterium cellulitidis	-	NCBI RefSeq
GCF_002245855.1	32	4605546	Bacteroidetes;Sphingobacteriia;Sphingobacteriales;Sphingobacteriaceae;Sphingobacterium;Sphingobacterium cellulitidis	-	NCBI RefSeq
GCF_002251185.1	118	3281598	Bacteroidetes;Bacteroidia;Bacteroidales;Prevotellaceae;Prevotella;unclassified Prevotella	-	NCBI RefSeq
GCF_002251205.1	73	3226387	Bacteroidetes;Bacteroidia;Bacteroidales;Prevotellaceae;Prevotella;unclassified Prevotella	-	NCBI RefSeq
GCF_002251245.1	139	3507759	Bacteroidetes;Bacteroidia;Bacteroidales;Prevotellaceae;Prevotella;unclassified Prevotella	-	NCBI RefSeq
GCF_002251285.1	78	3155619	Bacteroidetes;Bacteroidia;Bacteroidales;Prevotellaceae;Prevotella;unclassified Prevotella	-	NCBI RefSeq
GCF_002251295.1	55	2980000	Bacteroidetes;Bacteroidia;Bacteroidales;Prevotellaceae;Prevotella;unclassified Prevotella	-	NCBI RefSeq
GCF_002251325.1	82	3034458	Bacteroidetes;Bacteroidia;Bacteroidales;Prevotellaceae;Prevotella;unclassified Prevotella	-	NCBI RefSeq
GCF_002251345.1	112	3177178	Bacteroidetes;Bacteroidia;Bacteroidales;Prevotellaceae;Prevotella;unclassified Prevotella	-	NCBI RefSeq
GCF_002251365.1	100	3904696	Bacteroidetes;Bacteroidia;Bacteroidales;Prevotellaceae;Prevotella;unclassified Prevotella	-	NCBI RefSeq
GCF_002251385.1	63	2915435	Bacteroidetes;Bacteroidia;Bacteroidales;Prevotellaceae;Prevotella;unclassified Prevotella	-	NCBI RefSeq
GCF_002251405.1	91	3107872	Bacteroidetes;Bacteroidia;Bacteroidales;Prevotellaceae;Prevotella;unclassified Prevotella	-	NCBI RefSeq
GCF_002251425.1	74	3443292	Bacteroidetes;Bacteroidia;Bacteroidales;Prevotellaceae;Prevotella;Prevotella bryantii	-	NCBI RefSeq
GCF_002251435.1	116	4106229	Bacteroidetes;Bacteroidia;Bacteroidales;Prevotellaceae;Prevotella;unclassified Prevotella	-	NCBI RefSeq
GCF_002251455.1	76	3152425	Bacteroidetes;Bacteroidia;Bacteroidales;Prevotellaceae;Prevotella;unclassified Prevotella	-	NCBI RefSeq
GCF_002251535.1	94	3209953	Bacteroidetes;Bacteroidia;Bacteroidales;Prevotellaceae;Prevotella;unclassified Prevotella	-	NCBI RefSeq
GCF_002251775.1	228	3247176	Bacteroidetes;Flavobacteriia;Flavobacteriales;Flavobacteriaceae;Flavobacterium;Flavobacterium aurantiibacter	-	NCBI RefSeq
GCF_002251835.1	306	3238290	Bacteroidetes;Flavobacteriia;Flavobacteriales;Flavobacteriaceae;Flavobacterium;Flavobacterium cyanobacteriorum	-	NCBI RefSeq
GCF_002257585.1	1	5301339	Bacteroidetes;Sphingobacteriia;Sphingobacteriales;Sphingobacteriaceae;Mucilaginibacter;unclassified Mucilaginibacter	-	NCBI RefSeq
GCF_002257605.1	1	5372666	Bacteroidetes;Bacteroidia;Bacteroidales;Tannerellaceae;Parabacteroides;unclassified Parabacteroides	-	NCBI RefSeq
GCF_002261125.1	266	6532332	Bacteroidetes;Cytophagia;Cytophagales;Cytophagaceae;Siphonobacter;unclassified Siphonobacter	-	NCBI RefSeq
GCF_002265625.1	133	3721400	Bacteroidetes;Bacteroidia;Bacteroidales;Prevotellaceae;Prevotella;unclassified Prevotella	-	NCBI RefSeq
GCF_002266855.1	20	3203946	Bacteroidetes;Flavobacteriia;Flavobacteriales;Flavobacteriaceae;Winogradskyella;Winogradskyella aurantia	-	NCBI RefSeq
GCF_002269385.1	1	4639957	Bacteroidetes;Flavobacteriia;Flavobacteriales;Flavobacteriaceae;Maribacter;Maribacter cobaltidurans	-	NCBI RefSeq
GCF_002270355.1	191	6634341	Bacteroidetes;Cytophagia;Cytophagales;Cytophagaceae;Flectobacillus;unclassified Flectobacillus	-	NCBI RefSeq
GCF_002272965.1	3	5030699	Bacteroidetes;Bacteroidia;Bacteroidales;Tannerellaceae;Parabacteroides;unclassified Parabacteroides	-	NCBI RefSeq
GCF_002277835.1	1130	5813039	Bacteroidetes;Flavobacteriia;Flavobacteriales;Flavobacteriaceae;Flavobacterium;unclassified Flavobacterium	-	NCBI RefSeq
GCF_002277995.2	1	4074206	Bacteroidetes;Flavobacteriia;Flavobacteriales;Flavobacteriaceae;Elizabethkingia;Elizabethkingia anophelis	-	NCBI RefSeq
GCF_002285635.2	1	4501946	Bacteroidetes;Flavobacteriia;Flavobacteriales;Flavobacteriaceae;Chryseobacterium;Chryseobacterium piperi	-	NCBI RefSeq
GCF_002286775.1	142	4293176	Bacteroidetes;Flavobacteriia;Flavobacteriales;Flavobacteriaceae;Myroides;unclassified Myroides	-	NCBI RefSeq
GCF_002288635.1	2	4285130	Bacteroidetes;Sphingobacteriia;Sphingobacteriales;Sphingobacteriaceae;Mucilaginibacter;unclassified Mucilaginibacter	-	NCBI RefSeq
GCF_002290065.1	1	7661303	Bacteroidetes;Chitinophagia;Chitinophagales;Chitinophagaceae;Chitinophaga;unclassified Chitinophaga	-	NCBI RefSeq
GCF_002290345.1	3	3771302	Bacteroidetes;Bacteroidetes Order II. Incertae sedis;Rhodothermaceae;Salinibacter;Salinibacter ruber;	-	NCBI RefSeq
GCF_002302395.1	1	3074746	Bacteroidetes;Flavobacteriia;Flavobacteriales;Flavobacteriaceae;Capnocytophaga;Capnocytophaga sputigena	-	NCBI RefSeq
GCF_002302415.1	1	2838633	Bacteroidetes;Flavobacteriia;Flavobacteriales;Flavobacteriaceae;Capnocytophaga;Capnocytophaga gingivalis	-	NCBI RefSeq
GCF_002302445.1	1	2493828	Bacteroidetes;Flavobacteriia;Flavobacteriales;Flavobacteriaceae;Capnocytophaga;Capnocytophaga canimorsus	-	NCBI RefSeq
GCF_002302475.1	1	2640475	Bacteroidetes;Flavobacteriia;Flavobacteriales;Flavobacteriaceae;Capnocytophaga;Capnocytophaga cynodegmi	-	NCBI RefSeq
GCF_002302495.1	1	2855148	Bacteroidetes;Flavobacteriia;Flavobacteriales;Flavobacteriaceae;Capnocytophaga;Capnocytophaga sputigena	-	NCBI RefSeq
GCF_002302515.1	1	2633192	Bacteroidetes;Flavobacteriia;Flavobacteriales;Flavobacteriaceae;Capnocytophaga;unclassified Capnocytophaga	-	NCBI RefSeq
GCF_002302535.1	1	2632967	Bacteroidetes;Flavobacteriia;Flavobacteriales;Flavobacteriaceae;Capnocytophaga;unclassified Capnocytophaga	-	NCBI RefSeq
GCF_002302565.1	1	2414275	Bacteroidetes;Flavobacteriia;Flavobacteriales;Flavobacteriaceae;Capnocytophaga;Capnocytophaga canimorsus	-	NCBI RefSeq
GCF_002302595.1	1	3098616	Bacteroidetes;Flavobacteriia;Flavobacteriales;Flavobacteriaceae;Capnocytophaga;Capnocytophaga sputigena	-	NCBI RefSeq
GCF_002302615.1	1	2504023	Bacteroidetes;Flavobacteriia;Flavobacteriales;Flavobacteriaceae;Capnocytophaga;Capnocytophaga leadbetteri	-	NCBI RefSeq
GCF_002302635.1	1	2831350	Bacteroidetes;Flavobacteriia;Flavobacteriales;Flavobacteriaceae;Capnocytophaga;Capnocytophaga stomatis	-	NCBI RefSeq
GCF_002302655.1	1	2455405	Bacteroidetes;Flavobacteriia;Flavobacteriales;Flavobacteriaceae;Capnocytophaga;Capnocytophaga canimorsus	-	NCBI RefSeq
GCF_002303885.1	47	5397558	Bacteroidetes;Flavobacteriia;Flavobacteriales;Flavobacteriaceae;Flavobacterium;unclassified Flavobacterium	-	NCBI RefSeq
GCF_002304005.1	45	5127275	Bacteroidetes;Flavobacteriia;Flavobacteriales;Flavobacteriaceae;Flavobacterium;unclassified Flavobacterium	-	NCBI RefSeq
GCF_002310515.1	1	4093812	Bacteroidetes;Flavobacteriia;Flavobacteriales;Flavobacteriaceae;Elizabethkingia;Elizabethkingia anophelis	-	NCBI RefSeq
GCF_002310535.1	1	4093812	Bacteroidetes;Flavobacteriia;Flavobacteriales;Flavobacteriaceae;Elizabethkingia;Elizabethkingia anophelis	-	NCBI RefSeq
GCF_002312885.1	2	2963948	Bacteroidetes;Flavobacteriia;Flavobacteriales;Flavobacteriaceae;Capnocytophaga;Capnocytophaga sputigena	-	NCBI RefSeq
GCF_002319075.1	2	5650162	Bacteroidetes;Sphingobacteriia;Sphingobacteriales;Sphingobacteriaceae;unclassified Sphingobacteriaceae;Sphingobacteriaceae bacterium	-	NCBI RefSeq
GCF_002355135.1	1	632370	Bacteroidetes;Flavobacteriia;Flavobacteriales;Blattabacteriaceae;Blattabacterium;Blattabacterium cuenoti	-	NCBI RefSeq
GCF_002355195.1	2	3148117	Bacteroidetes;Bacteroidia;Bacteroidales;Prevotellaceae;Prevotella;Prevotella intermedia	-	NCBI RefSeq
GCF_002355435.1	1	6343898	Bacteroidetes;Sphingobacteriia;Sphingobacteriales;Sphingobacteriaceae;Mucilaginibacter;Mucilaginibacter gotjawali	-	NCBI RefSeq
GCF_002355595.1	1	7814405	Bacteroidetes;Chitinophagia;Chitinophagales;Chitinophagaceae;Filimonas;Filimonas lacunae	-	NCBI RefSeq
GCF_002356295.1	1	5718991	Bacteroidetes;Bacteroidia;Marinilabiliales;Marinifilaceae;unclassified Marinifilaceae;Marinifilaceae bacterium SPP2	-	NCBI RefSeq
GCF_002369955.1	1	1921407	Bacteroidetes;Flavobacteriia;Flavobacteriales;Ichthyobacteriaceae;Ichthyobacterium;Ichthyobacterium seriolicida	-	NCBI RefSeq
GCF_002514735.1	10	4566018	Bacteroidetes;Flavobacteriia;Flavobacteriales;Flavobacteriaceae;Sediminicola;Sediminicola luteus	-	NCBI RefSeq
GCF_002529085.1	140	3300179	Bacteroidetes;Bacteroidia;Bacteroidales;Tannerellaceae;Tannerella;Tannerella forsythia	-	NCBI RefSeq
GCF_002529125.1	119	2367137	Bacteroidetes;Bacteroidia;Bacteroidales;Porphyromonadaceae;Porphyromonas;Porphyromonas gingivalis	-	NCBI RefSeq
GCF_002529145.1	132	2334097	Bacteroidetes;Bacteroidia;Bacteroidales;Porphyromonadaceae;Porphyromonas;Porphyromonas gingivalis	-	NCBI RefSeq
GCF_002529155.1	115	2377665	Bacteroidetes;Bacteroidia;Bacteroidales;Porphyromonadaceae;Porphyromonas;Porphyromonas gingivalis	-	NCBI RefSeq
GCF_002529185.1	123	2314500	Bacteroidetes;Bacteroidia;Bacteroidales;Porphyromonadaceae;Porphyromonas;Porphyromonas gingivalis	-	NCBI RefSeq
GCF_002529205.1	149	2307097	Bacteroidetes;Bacteroidia;Bacteroidales;Porphyromonadaceae;Porphyromonas;Porphyromonas gingivalis	-	NCBI RefSeq
GCF_002529215.1	484	2478925	Bacteroidetes;Bacteroidia;Bacteroidales;Porphyromonadaceae;Porphyromonas;Porphyromonas gingivalis	-	NCBI RefSeq
GCF_002529225.1	126	2804910	Bacteroidetes;Bacteroidia;Bacteroidales;Prevotellaceae;Prevotella;Prevotella intermedia	-	NCBI RefSeq
GCF_002529235.1	122	2218119	Bacteroidetes;Bacteroidia;Bacteroidales;Porphyromonadaceae;Porphyromonas;Porphyromonas gingivalis	-	NCBI RefSeq
GCF_002529285.1	103	2319756	Bacteroidetes;Bacteroidia;Bacteroidales;Porphyromonadaceae;Porphyromonas;Porphyromonas gingivalis	-	NCBI RefSeq
GCF_002529295.1	98	3312685	Bacteroidetes;Bacteroidia;Bacteroidales;Tannerellaceae;Tannerella;Tannerella forsythia	-	NCBI RefSeq
GCF_002529305.1	137	2688123	Bacteroidetes;Bacteroidia;Bacteroidales;Prevotellaceae;Prevotella;Prevotella intermedia	-	NCBI RefSeq
GCF_002529345.1	162	2314846	Bacteroidetes;Bacteroidia;Bacteroidales;Porphyromonadaceae;Porphyromonas;Porphyromonas gingivalis	-	NCBI RefSeq
GCF_002529355.1	196	2402406	Bacteroidetes;Bacteroidia;Bacteroidales;Porphyromonadaceae;Porphyromonas;Porphyromonas gingivalis	-	NCBI RefSeq
GCF_002529365.1	149	2293608	Bacteroidetes;Bacteroidia;Bacteroidales;Porphyromonadaceae;Porphyromonas;Porphyromonas gingivalis	-	NCBI RefSeq
GCF_002529375.1	95	2250271	Bacteroidetes;Bacteroidia;Bacteroidales;Porphyromonadaceae;Porphyromonas;Porphyromonas gingivalis	-	NCBI RefSeq
GCF_002529425.1	116	2333958	Bacteroidetes;Bacteroidia;Bacteroidales;Porphyromonadaceae;Porphyromonas;Porphyromonas gingivalis	-	NCBI RefSeq
GCF_002529435.1	62	2620156	Bacteroidetes;Bacteroidia;Bacteroidales;Prevotellaceae;Prevotella;Prevotella intermedia	-	NCBI RefSeq
GCF_002530675.1	181	3116347	Bacteroidetes;Flavobacteriia;Flavobacteriales;Flavobacteriaceae;Flavobacterium;Flavobacterium columnare	-	NCBI RefSeq
GCF_002530755.1	178	3462353	Bacteroidetes;Flavobacteriia;Flavobacteriales;Flavobacteriaceae;Flavobacterium;Flavobacterium branchiophilum	-	NCBI RefSeq
GCF_002554705.1	35	3729970	Bacteroidetes;Bacteroidetes Order II. Incertae sedis;Rhodothermaceae;Longimonas;Longimonas halophila;	-	NCBI RefSeq
GCF_002554795.1	22	4406485	Bacteroidetes;Bacteroidetes Order II. Incertae sedis;Rhodothermaceae;Longibacter;Longibacter salinarum;	-	NCBI RefSeq
GCF_002557775.1	1	4393011	Bacteroidetes;Flavobacteriia;Flavobacteriales;Flavobacteriaceae;Elizabethkingia;Elizabethkingia miricola	-	NCBI RefSeq
GCF_002557795.1	1	5279921	Bacteroidetes;Chitinophagia;Chitinophagales;Chitinophagaceae;Chitinophaga;Chitinophaga caeni	-	NCBI RefSeq
GCF_002591275.1	1	4888827	Bacteroidetes;Flavobacteriia;Flavobacteriales;Flavobacteriaceae;Chryseobacterium;Chryseobacterium indologenes	-	NCBI RefSeq
GCF_002591745.1	147	5481126	Bacteroidetes;Saprospiria;Saprospirales;Lewinellaceae;unclassified Lewinellaceae;Lewinellaceae bacterium SD302	-	NCBI RefSeq
GCF_002631205.1	23	4519134	Bacteroidetes;Saprospiria;Saprospirales;Lewinellaceae;Lewinella;Lewinella marina	-	NCBI RefSeq
GCF_002632415.1	199	5831097	Bacteroidetes;Bacteroidia;Bacteroidales;Bacteroidaceae;Bacteroides;unclassified Bacteroides	-	NCBI RefSeq
GCF_002646595.1	143	11332409	Bacteroidetes;Saprospiria;Saprospirales;Lewinellaceae;Lewinella;Lewinella nigricans	-	NCBI RefSeq
GCF_002700005.1	1190	3812843	Bacteroidetes;Flavobacteriia;Flavobacteriales;Flavobacteriaceae;Tenacibaculum;unclassified Tenacibaculum	-	NCBI RefSeq
GCF_002700155.1	8	4506133	Bacteroidetes;Flavobacteriia;Flavobacteriales;Flavobacteriaceae;Maribacter;unclassified Maribacter	-	NCBI RefSeq
GCF_002734235.1	66	4547892	Bacteroidetes;Sphingobacteriia;Sphingobacteriales;Sphingobacteriaceae;Sphingobacterium;unclassified Sphingobacterium	-	NCBI RefSeq
GCF_002734245.1	128	4005031	Bacteroidetes;Sphingobacteriia;Sphingobacteriales;Sphingobacteriaceae;Sphingobacterium;unclassified Sphingobacterium	-	NCBI RefSeq
GCF_002736205.1	1	5373360	Bacteroidetes;Sphingobacteriia;Sphingobacteriales;Sphingobacteriaceae;Pedobacter;Pedobacter ginsengisoli	-	NCBI RefSeq
GCF_002738605.1	15	4219019	Bacteroidetes;Flavobacteriia;Flavobacteriales;Flavobacteriaceae;Elizabethkingia;Elizabethkingia miricola	-	NCBI RefSeq
GCF_002741945.1	26	3897777	Bacteroidetes;Flavobacteriia;Flavobacteriales;Flavobacteriaceae;Gaetbulibacter;unclassified Gaetbulibacter	-	NCBI RefSeq
GCF_002742265.1	197	4601542	Bacteroidetes;Flavobacteriia;Flavobacteriales;Flavobacteriaceae;Maribacter;unclassified Maribacter	-	NCBI RefSeq
GCF_002742325.1	98	3401892	Bacteroidetes;Flavobacteriia;Flavobacteriales;Flavobacteriaceae;Gaetbulibacter;unclassified Gaetbulibacter	-	NCBI RefSeq
GCF_002742335.1	12	4636242	Bacteroidetes;Cytophagia;Cytophagales;Flammeovirgaceae;Reichenbachiella;unclassified Reichenbachiella	-	NCBI RefSeq
GCF_002742365.1	83	3673989	Bacteroidetes;Flavobacteriia;Flavobacteriales;Flavobacteriaceae;Maribacter;unclassified Maribacter	-	NCBI RefSeq
GCF_002744755.1	50	4370038	Bacteroidetes;Flavobacteriia;Flavobacteriales;Flavobacteriaceae;Leeuwenhoekiella;Leeuwenhoekiella nanhaiensis	-	NCBI RefSeq
GCF_002753835.1	2	2951033	Bacteroidetes;Bacteroidia;Bacteroidales;Prevotellaceae;Prevotella;Prevotella intermedia	-	NCBI RefSeq
GCF_002753855.1	4	2905571	Bacteroidetes;Bacteroidia;Bacteroidales;Prevotellaceae;Prevotella;Prevotella intermedia	-	NCBI RefSeq
GCF_002753935.1	1	2359159	Bacteroidetes;Bacteroidia;Bacteroidales;Porphyromonadaceae;Porphyromonas;Porphyromonas gingivalis	-	NCBI RefSeq
GCF_002753955.1	1	2469365	Bacteroidetes;Bacteroidia;Bacteroidales;Porphyromonadaceae;Porphyromonas;Porphyromonas gingivalis	-	NCBI RefSeq
GCF_002753975.1	1	2478317	Bacteroidetes;Bacteroidia;Bacteroidales;Porphyromonadaceae;Porphyromonas;Porphyromonas gingivalis	-	NCBI RefSeq
GCF_002754015.1	1	2374087	Bacteroidetes;Bacteroidia;Bacteroidales;Porphyromonadaceae;Porphyromonas;Porphyromonas gingivalis	-	NCBI RefSeq
GCF_002754035.1	1	2353912	Bacteroidetes;Bacteroidia;Bacteroidales;Porphyromonadaceae;Porphyromonas;Porphyromonas gingivalis	-	NCBI RefSeq
GCF_002754055.1	1	2463791	Bacteroidetes;Bacteroidia;Bacteroidales;Porphyromonadaceae;Porphyromonas;Porphyromonas gingivalis	-	NCBI RefSeq
GCF_002754075.1	1	2482917	Bacteroidetes;Bacteroidia;Bacteroidales;Porphyromonadaceae;Porphyromonas;Porphyromonas gingivalis	-	NCBI RefSeq
GCF_002754095.1	1	2353520	Bacteroidetes;Bacteroidia;Bacteroidales;Porphyromonadaceae;Porphyromonas;Porphyromonas gingivalis	-	NCBI RefSeq
GCF_002754115.1	1	2476166	Bacteroidetes;Bacteroidia;Bacteroidales;Porphyromonadaceae;Porphyromonas;Porphyromonas gingivalis	-	NCBI RefSeq
GCF_002754135.1	1	2410673	Bacteroidetes;Bacteroidia;Bacteroidales;Porphyromonadaceae;Porphyromonas;Porphyromonas gingivalis	-	NCBI RefSeq
GCF_002754155.1	1	2254720	Bacteroidetes;Bacteroidia;Bacteroidales;Porphyromonadaceae;Porphyromonas;Porphyromonas gingivalis	-	NCBI RefSeq
GCF_002754195.1	1	6328714	Bacteroidetes;Flavobacteriia;Flavobacteriales;Flavobacteriaceae;Flavobacterium;unclassified Flavobacterium	-	NCBI RefSeq
GCF_002754245.1	1	5298815	Bacteroidetes;Flavobacteriia;Flavobacteriales;Flavobacteriaceae;Chryseobacterium;unclassified Chryseobacterium	-	NCBI RefSeq
GCF_002754275.1	6	5040556	Bacteroidetes;Flavobacteriia;Flavobacteriales;Flavobacteriaceae;Flavobacterium;unclassified Flavobacterium	-	NCBI RefSeq
GCF_002754315.1	1	3763919	Bacteroidetes;Flavobacteriia;Flavobacteriales;Flavobacteriaceae;Flavobacterium;unclassified Flavobacterium	-	NCBI RefSeq
GCF_002754355.1	1	6466763	Pseudomonadales;Pseudomonadaceae;unclassified Pseudomonadaceae;[Flavobacterium] sp. 29;#N/A;	-	NCBI RefSeq
GCF_002762425.1	3	2730073	Bacteroidetes;Bacteroidia;Bacteroidales;Prevotellaceae;Prevotella;Prevotella intermedia	-	NCBI RefSeq
GCF_002763535.1	1	2777805	Bacteroidetes;Bacteroidia;Bacteroidales;Prevotellaceae;Prevotella;Prevotella intermedia	-	NCBI RefSeq
GCF_002763575.1	1	2760702	Bacteroidetes;Bacteroidia;Bacteroidales;Prevotellaceae;Prevotella;Prevotella intermedia	-	NCBI RefSeq
GCF_002763715.1	2	2764740	Bacteroidetes;Bacteroidia;Bacteroidales;Prevotellaceae;Prevotella;Prevotella intermedia	-	NCBI RefSeq
GCF_002763745.1	2	2890050	Bacteroidetes;Bacteroidia;Bacteroidales;Prevotellaceae;Prevotella;Prevotella intermedia	-	NCBI RefSeq
GCF_002763785.1	2	2775833	Bacteroidetes;Bacteroidia;Bacteroidales;Prevotellaceae;Prevotella;Prevotella intermedia	-	NCBI RefSeq
GCF_002763845.1	2	2737112	Bacteroidetes;Bacteroidia;Bacteroidales;Prevotellaceae;Prevotella;Prevotella intermedia	-	NCBI RefSeq
GCF_002763955.1	2	2928459	Bacteroidetes;Bacteroidia;Bacteroidales;Prevotellaceae;Prevotella;Prevotella intermedia	-	NCBI RefSeq
GCF_002763975.1	2	2813841	Bacteroidetes;Bacteroidia;Bacteroidales;Prevotellaceae;Prevotella;Prevotella intermedia	-	NCBI RefSeq
GCF_002770595.1	1	4376354	Bacteroidetes;Flavobacteriia;Flavobacteriales;Flavobacteriaceae;Chryseobacterium;Chryseobacterium camelliae	-	NCBI RefSeq
GCF_002794335.1	3	2798400	Bacteroidetes;Bacteroidia;Bacteroidales;Prevotellaceae;Prevotella;Prevotella intermedia	-	NCBI RefSeq
GCF_002796815.1	194	5045792	Bacteroidetes;Bacteroidia;Bacteroidales;Bacteroidaceae;Bacteroides;Bacteroides vulgatus	-	NCBI RefSeq
GCF_002797135.1	2	3027672	Bacteroidetes;Bacteroidia;Bacteroidales;Prevotellaceae;Prevotella;Prevotella intermedia	-	NCBI RefSeq
GCF_002797155.1	2	2730832	Bacteroidetes;Bacteroidia;Bacteroidales;Prevotellaceae;Prevotella;Prevotella intermedia	-	NCBI RefSeq
GCF_002797175.1	4	2871118	Bacteroidetes;Bacteroidia;Bacteroidales;Prevotellaceae;Prevotella;Prevotella intermedia	-	NCBI RefSeq
GCF_002797185.1	3	3016889	Bacteroidetes;Bacteroidia;Bacteroidales;Prevotellaceae;Prevotella;Prevotella intermedia	-	NCBI RefSeq
GCF_002797535.1	6	4113083	Bacteroidetes;Flavobacteriia;Flavobacteriales;Flavobacteriaceae;Chryseobacterium;Chryseobacterium geocarposphaerae	-	NCBI RefSeq
GCF_002797555.1	7	5870407	Bacteroidetes;Cytophagia;Cytophagales;Hymenobacteraceae;Hymenobacter;Hymenobacter chitinivorans	-	NCBI RefSeq
GCF_002797735.1	1	2841668	Bacteroidetes;Chitinophagia;Chitinophagales;Chitinophagaceae;Thermoflavifilum;Thermoflavifilum aggregans	-	NCBI RefSeq
GCF_002797785.1	20	2379032	Bacteroidetes;Flavobacteriia;Flavobacteriales;Flavobacteriaceae;Capnocytophaga;Capnocytophaga canimorsus	-	NCBI RefSeq
GCF_002797815.1	2	4037925	Bacteroidetes;Sphingobacteriia;Sphingobacteriales;Sphingobacteriaceae;Mucilaginibacter;Mucilaginibacter auburnensis	-	NCBI RefSeq
GCF_002797935.1	1	5351669	Bacteroidetes;Flavobacteriia;Flavobacteriales;Flavobacteriaceae;Flavobacterium;unclassified Flavobacterium	-	NCBI RefSeq
GCF_002806995.1	32	3348614	Bacteroidetes;Flavobacteriia;Flavobacteriales;Flavobacteriaceae;Confluentibacter;Confluentibacter lentus	-	NCBI RefSeq
GCF_002807015.1	3	2331799	Bacteroidetes;Flavobacteriia;Flavobacteriales;Flavobacteriaceae;unclassified Flavobacteriaceae;Flavobacteriaceae bacterium UR159	-	NCBI RefSeq
GCF_002807035.1	17	4492416	Bacteroidetes;Cytophagia;Cytophagales;Cyclobacteriaceae;Algoriphagus;unclassified Algoriphagus	-	NCBI RefSeq
GCF_002807055.1	49	3519809	Bacteroidetes;Flavobacteriia;Flavobacteriales;Flavobacteriaceae;Confluentibacter;Confluentibacter citreus	-	NCBI RefSeq
GCF_002810405.1	27	2667165	Bacteroidetes;Flavobacteriia;Flavobacteriales;Flavobacteriaceae;Psychroflexus;unclassified Psychroflexus	-	NCBI RefSeq
GCF_002810985.1	86	5208842	Bacteroidetes;Bacteroidia;Bacteroidales;Bacteroidaceae;Bacteroides;Bacteroides fragilis	-	NCBI RefSeq
GCF_002810995.1	54	5221750	Bacteroidetes;Bacteroidia;Bacteroidales;Bacteroidaceae;Bacteroides;Bacteroides fragilis	-	NCBI RefSeq
GCF_002811025.1	90	5144622	Bacteroidetes;Bacteroidia;Bacteroidales;Bacteroidaceae;Bacteroides;Bacteroides fragilis	-	NCBI RefSeq
GCF_002811035.1	84	5224159	Bacteroidetes;Bacteroidia;Bacteroidales;Bacteroidaceae;Bacteroides;Bacteroides fragilis	-	NCBI RefSeq
GCF_002811065.1	151	5436953	Bacteroidetes;Bacteroidia;Bacteroidales;Bacteroidaceae;Bacteroides;Bacteroides fragilis	-	NCBI RefSeq
GCF_002811085.1	115	5080019	Bacteroidetes;Bacteroidia;Bacteroidales;Bacteroidaceae;Bacteroides;Bacteroides fragilis	-	NCBI RefSeq
GCF_002813125.1	1	3593735	Bacteroidetes;Flavobacteriia;Flavobacteriales;Flavobacteriaceae;Muricauda;unclassified Muricauda	-	NCBI RefSeq
GCF_002813135.1	1	3033586	Bacteroidetes;Flavobacteriia;Flavobacteriales;Flavobacteriaceae;Ulvibacter;unclassified Ulvibacter	-	NCBI RefSeq
GCF_002813285.1	1	4764584	Bacteroidetes;Flavobacteriia;Flavobacteriales;Flavobacteriaceae;unclassified Flavobacteriaceae;Flavobacteriaceae bacterium MAR_2009_75	-	NCBI RefSeq
GCF_002813295.1	1	4973516	Bacteroidetes;Flavobacteriia;Flavobacteriales;Flavobacteriaceae;Flavobacterium;unclassified Flavobacterium	-	NCBI RefSeq
GCF_002813425.1	1	3934755	Bacteroidetes;Flavobacteriia;Flavobacteriales;Flavobacteriaceae;Algibacter;unclassified Algibacter	-	NCBI RefSeq
GCF_002813915.1	1	4024279	Bacteroidetes;Flavobacteriia;Flavobacteriales;Flavobacteriaceae;Tenacibaculum;unclassified Tenacibaculum	-	NCBI RefSeq
GCF_002831565.1	1	8794837	Bacteroidetes;Cytophagia;Cytophagales;Cytophagaceae;Spirosoma;Spirosoma pollinicola	-	NCBI RefSeq
GCF_002831625.1	1	3184776	Bacteroidetes;Flavobacteriia;Flavobacteriales;Flavobacteriaceae;Nonlabens;unclassified Nonlabens	-	NCBI RefSeq
GCF_002831645.1	1	4314320	Bacteroidetes;Flavobacteriia;Flavobacteriales;Flavobacteriaceae;Olleya;unclassified Olleya	-	NCBI RefSeq
GCF_002831665.1	1	3666763	Bacteroidetes;Flavobacteriia;Flavobacteriales;Flavobacteriaceae;Lacinutrix;unclassified Lacinutrix	-	NCBI RefSeq
GCF_002831685.1	1	3567309	Bacteroidetes;Flavobacteriia;Flavobacteriales;Flavobacteriaceae;Polaribacter;unclassified Polaribacter	-	NCBI RefSeq
GCF_002833365.1	48	4312781	Bacteroidetes;Flavobacteriia;Flavobacteriales;Flavobacteriaceae;Salegentibacter;Salegentibacter salinarum	-	NCBI RefSeq
GCF_002833385.1	57	3315810	Bacteroidetes;Flavobacteriia;Flavobacteriales;Flavobacteriaceae;Salegentibacter;Salegentibacter salarius	-	NCBI RefSeq
GCF_002835665.1	79	3824868	Bacteroidetes;Flavobacteriia;Flavobacteriales;Flavobacteriaceae;Chryseobacterium;unclassified Chryseobacterium	-	NCBI RefSeq
GCF_002836055.1	351	3816784	Bacteroidetes;Flavobacteriia;Flavobacteriales;Flavobacteriaceae;Psychroflexus;unclassified Psychroflexus	-	NCBI RefSeq
GCF_002836085.1	58	3408292	Bacteroidetes;Flavobacteriia;Flavobacteriales;Flavobacteriaceae;Olleya;unclassified Olleya	-	NCBI RefSeq
GCF_002836475.1	30	3365212	Bacteroidetes;Flavobacteriia;Flavobacteriales;Flavobacteriaceae;Flavobacterium;unclassified Flavobacterium	-	NCBI RefSeq
GCF_002836595.1	3	4537492	Bacteroidetes;Flavobacteriia;Flavobacteriales;Flavobacteriaceae;Tenacibaculum;unclassified Tenacibaculum	-	NCBI RefSeq
GCF_002838835.1	31	5082079	Bacteroidetes;Cytophagia;Cytophagales;Cytophagaceae;Siphonobacter;unclassified Siphonobacter	-	NCBI RefSeq
GCF_002843175.1	57	4136527	Bacteroidetes;Flavobacteriia;Flavobacteriales;Flavobacteriaceae;Confluentibacter;unclassified Confluentibacter	-	NCBI RefSeq
GCF_002843315.1	55	5195448	Bacteroidetes;Bacteroidia;Marinilabiliales;Marinifilaceae;Labilibaculum;Labilibaculum filiforme	-	NCBI RefSeq
GCF_002843385.1	97	5319962	Bacteroidetes;Bacteroidia;Marinilabiliales;Marinifilaceae;Labilibaculum;Labilibaculum manganireducens	-	NCBI RefSeq
GCF_002843425.1	104	3070213	Bacteroidetes;Cytophagia;Cytophagales;Raineyaceae;Raineya;Raineya orbicola	-	NCBI RefSeq
GCF_002843925.1	5	4143470	Bacteroidetes;Flavobacteriia;Flavobacteriales;Flavobacteriaceae;Elizabethkingia;Elizabethkingia anophelis	-	NCBI RefSeq
GCF_002843945.1	9	4103188	Bacteroidetes;Flavobacteriia;Flavobacteriales;Flavobacteriaceae;Elizabethkingia;Elizabethkingia anophelis	-	NCBI RefSeq
GCF_002844555.1	86	3413539	Bacteroidetes;Flavobacteriia;Flavobacteriales;Crocinitomicaceae;Brumimicrobium;Brumimicrobium salinarum	-	NCBI RefSeq
GCF_002846395.1	14	4430618	Bacteroidetes;Cytophagia;Cytophagales;Hymenobacteraceae;Pontibacter;Pontibacter ramchanderi	-	NCBI RefSeq
GCF_002846555.1	1	5982454	Bacteroidetes;Flavobacteriia;Flavobacteriales;Flavobacteriaceae;Aquimarina;unclassified Aquimarina	-	NCBI RefSeq
GCF_002846575.1	15	3722747	Bacteroidetes;Flavobacteriia;Flavobacteriales;Flavobacteriaceae;Flavobacterium;Flavobacterium lindanitolerans	-	NCBI RefSeq
GCF_002846595.1	1	3095995	Bacteroidetes;Flavobacteriia;Flavobacteriales;Flavobacteriaceae;Polaribacter;unclassified Polaribacter	-	NCBI RefSeq
GCF_002849245.1	95	2850607	Bacteroidetes;Bacteroidia;Bacteroidales;Dysgonamonadaceae;unclassified Dysgonamonadaceae;Dysgonamonadaceae bacterium	-	NCBI RefSeq
GCF_002849695.1	3	5315431	Bacteroidetes;Bacteroidia;Bacteroidales;Bacteroidaceae;Bacteroides;Bacteroides fragilis	-	NCBI RefSeq
GCF_002849795.1	2	3913006	Bacteroidetes;Bacteroidia;Bacteroidales;Prevotellaceae;Prevotella;Prevotella jejuni	-	NCBI RefSeq
GCF_002855535.1	39	5320824	Bacteroidetes;Cytophagia;Cytophagales;Cytophagaceae;Emticicia;unclassified Emticicia	-	NCBI RefSeq
GCF_002855775.1	5	286338	Bacteroidetes;Flavobacteriia;Flavobacteriales;unclassified Flavobacteriales;Candidatus Sulcia;Candidatus Sulcia muelleri	-	NCBI RefSeq
GCF_002871515.1	81	3021470	Bacteroidetes;Bacteroidia;Bacteroidales;Prevotellaceae;Prevotella;Prevotella timonensis	-	NCBI RefSeq
GCF_002872335.1	248	6488482	Bacteroidetes;Cytophagia;Cytophagales;Cytophagaceae;Siphonobacter;unclassified Siphonobacter	-	NCBI RefSeq
GCF_002884635.1	40	3231435	Bacteroidetes;Bacteroidia;Bacteroidales;Prevotellaceae;Prevotella;Prevotella buccalis	-	NCBI RefSeq
GCF_002886045.1	1	5665358	Bacteroidetes;Flavobacteriia;Flavobacteriales;Flavobacteriaceae;Flavivirga;Flavivirga eckloniae	-	NCBI RefSeq
GCF_002887275.1	1	3873114	Bacteroidetes;Flavobacteriia;Flavobacteriales;Flavobacteriaceae;Elizabethkingia;Elizabethkingia meningoseptica	-	NCBI RefSeq
GCF_002888615.1	38	3983028	Bacteroidetes;Flavobacteriia;Flavobacteriales;Flavobacteriaceae;Elizabethkingia;Elizabethkingia anophelis	-	NCBI RefSeq
GCF_002892555.1	1	2334880	Bacteroidetes;Bacteroidia;Bacteroidales;Porphyromonadaceae;Porphyromonas;Porphyromonas gingivalis	-	NCBI RefSeq
GCF_002892575.1	1	2379874	Bacteroidetes;Bacteroidia;Bacteroidales;Porphyromonadaceae;Porphyromonas;Porphyromonas gingivalis	-	NCBI RefSeq
GCF_002892595.1	1	2343999	Bacteroidetes;Bacteroidia;Bacteroidales;Porphyromonadaceae;Porphyromonas;Porphyromonas gingivalis	-	NCBI RefSeq
GCF_002893085.1	93	4458321	Bacteroidetes;Flavobacteriia;Flavobacteriales;Flavobacteriaceae;Chryseobacterium;Chryseobacterium scophthalmum	-	NCBI RefSeq
GCF_002893765.1	1	4116543	Bacteroidetes;Flavobacteriia;Flavobacteriales;Flavobacteriaceae;Tamlana;unclassified Tamlana	-	NCBI RefSeq
GCF_002894165.1	22	3000907	Bacteroidetes;Bacteroidia;Bacteroidales;Prevotellaceae;Prevotella;Prevotella timonensis	-	NCBI RefSeq
GCF_002894575.1	219	4056183	Bacteroidetes;Bacteroidetes Order II. Incertae sedis;Rhodothermaceae;Salinibacter;Salinibacter ruber;	-	NCBI RefSeq
GCF_002894605.1	95	3648033	Bacteroidetes;Bacteroidetes Order II. Incertae sedis;Rhodothermaceae;Salinibacter;Salinibacter altiplanensis;	-	NCBI RefSeq
GCF_002894625.1	52	3705690	Bacteroidetes;Bacteroidetes Order II. Incertae sedis;Rhodothermaceae;Salinibacter;Salinibacter altiplanensis;	-	NCBI RefSeq
GCF_002894645.1	30	3586011	Bacteroidetes;Bacteroidetes Order II. Incertae sedis;Rhodothermaceae;Salinibacter;Salinibacter altiplanensis;	-	NCBI RefSeq
GCF_002895005.1	16	3049585	Bacteroidetes;Flavobacteriia;Flavobacteriales;Flavobacteriaceae;Hanstruepera;Hanstruepera neustonica	-	NCBI RefSeq
GCF_002895435.1	40	5838147	Bacteroidetes;Flavobacteriia;Flavobacteriales;Flavobacteriaceae;Aquimarina;Aquimarina sediminis	-	NCBI RefSeq
GCF_002896355.1	56	2157006	Bacteroidetes;Flavobacteriia;Flavobacteriales;Flavobacteriaceae;Riemerella;Riemerella anatipestifer	-	NCBI RefSeq
GCF_002899825.2	131	5235650	Bacteroidetes;Flavobacteriia;Flavobacteriales;Flavobacteriaceae;Chryseobacterium;unclassified Chryseobacterium	-	NCBI RefSeq
GCF_002899875.1	36	5593731	Bacteroidetes;Flavobacteriia;Flavobacteriales;Flavobacteriaceae;Chryseobacterium;Chryseobacterium lactis	-	NCBI RefSeq
GCF_002899895.1	45	4794425	Bacteroidetes;Flavobacteriia;Flavobacteriales;Flavobacteriaceae;Chryseobacterium;Chryseobacterium oncorhynchi	-	NCBI RefSeq
GCF_002899945.2	60	5693782	Bacteroidetes;Flavobacteriia;Flavobacteriales;Flavobacteriaceae;Chryseobacterium;Chryseobacterium viscerum	-	NCBI RefSeq
GCF_002900095.1	5	3821969	Bacteroidetes;Flavobacteriia;Flavobacteriales;Flavobacteriaceae;Salegentibacter;Salegentibacter mishustinae	-	NCBI RefSeq
GCF_002900225.1	124	4531744	Bacteroidetes;Flavobacteriia;Flavobacteriales;Flavobacteriaceae;Formosa;Formosa algae	-	NCBI RefSeq
GCF_002904345.1	5	1317719	Bacteroidetes;unclassified Bacteroidetes;unclassified Bacteroidetes (miscellaneous);Bacteroidetes endosymbiont of Geopemphigus sp.;#N/A;	-	NCBI RefSeq
GCF_002909235.1	82	5453858	Bacteroidetes;Flavobacteriia;Flavobacteriales;Flavobacteriaceae;Arenibacter;Arenibacter catalasegens	-	NCBI RefSeq
GCF_002909255.1	28	5431642	Bacteroidetes;Flavobacteriia;Flavobacteriales;Flavobacteriaceae;Arenibacter;Arenibacter hampyeongensis	-	NCBI RefSeq
GCF_002916795.1	265	3364539	Bacteroidetes;Flavobacteriia;Flavobacteriales;Flavobacteriaceae;Flavobacterium;Flavobacterium columnare	-	NCBI RefSeq
GCF_002916835.1	174	3186861	Bacteroidetes;Flavobacteriia;Flavobacteriales;Flavobacteriaceae;Flavobacterium;Flavobacterium columnare	-	NCBI RefSeq
GCF_002917885.1	93	2945400	Bacteroidetes;Flavobacteriia;Flavobacteriales;Flavobacteriaceae;Flavobacterium;Flavobacterium croceum	-	NCBI RefSeq
GCF_002920895.1	22	3823090	Bacteroidetes;Flavobacteriia;Flavobacteriales;Flavobacteriaceae;Flavobacterium;Flavobacterium alvei	-	NCBI RefSeq
GCF_002920915.1	36	4517600	Bacteroidetes;Sphingobacteriia;Sphingobacteriales;Sphingobacteriaceae;Solitalea;Solitalea longa	-	NCBI RefSeq
GCF_002924285.1	244	4988869	Bacteroidetes;Flavobacteriia;Flavobacteriales;Flavobacteriaceae;Aquimarina;unclassified Aquimarina	-	NCBI RefSeq
GCF_002933775.1	225	2950834	Bacteroidetes;Bacteroidia;Bacteroidales;Prevotellaceae;Prevotella;unclassified Prevotella	-	NCBI RefSeq
GCF_002933815.1	14	6473343	Bacteroidetes;Sphingobacteriia;Sphingobacteriales;Sphingobacteriaceae;Sphingobacterium;unclassified Sphingobacterium	-	NCBI RefSeq
GCF_002933955.1	329	2881414	Bacteroidetes;Bacteroidia;Bacteroidales;Prevotellaceae;Prevotella;unclassified Prevotella	-	NCBI RefSeq
GCF_002934445.1	21	3276842	Bacteroidetes;Flavobacteriia;Flavobacteriales;Flavobacteriaceae;Nonlabens;Nonlabens xylanidelens	-	NCBI RefSeq
GCF_002934545.1	33	5629247	Bacteroidetes;Bacteroidia;Bacteroidales;Bacteroidaceae;Bacteroides;Bacteroides xylanolyticus	-	NCBI RefSeq
GCF_002934605.1	13	5375778	Bacteroidetes;Saprospiria;Saprospirales;Lewinellaceae;Lewinella;Lewinella xylanilytica	-	NCBI RefSeq
GCF_002934635.1	29	6155666	Bacteroidetes;Sphingobacteriia;Sphingobacteriales;Sphingobacteriaceae;Parapedobacter;Parapedobacter indicus	-	NCBI RefSeq
GCF_002940745.1	6	3136223	Bacteroidetes;Flavobacteriia;Flavobacteriales;Flavobacteriaceae;Hanstruepera;Hanstruepera crassostreae	-	NCBI RefSeq
GCF_002943105.1	19	2841428	Bacteroidetes;Flavobacteriia;Flavobacteriales;Flavobacteriaceae;Cloacibacterium;Cloacibacterium normanense	-	NCBI RefSeq
GCF_002943425.1	19	6392615	Bacteroidetes;Cytophagia;Cytophagales;Cytophagaceae;Siphonobacter;Siphonobacter curvatus	-	NCBI RefSeq
GCF_002943655.1	38	4889274	Bacteroidetes;Flavobacteriia;Flavobacteriales;Flavobacteriaceae;Chryseobacterium;Chryseobacterium shigense	-	NCBI RefSeq
GCF_002943675.1	43	3444097	Bacteroidetes;Flavobacteriia;Flavobacteriales;Flavobacteriaceae;Chryseobacterium;Chryseobacterium piscicola	-	NCBI RefSeq
GCF_002943715.1	15	4281931	Bacteroidetes;Flavobacteriia;Flavobacteriales;Flavobacteriaceae;Polaribacter;Polaribacter filamentus	-	NCBI RefSeq
GCF_002943755.1	4	3074655	Bacteroidetes;Flavobacteriia;Flavobacteriales;Flavobacteriaceae;Aureitalea;Aureitalea marina	-	NCBI RefSeq
GCF_002951395.1	1	3998386	Bacteroidetes;Flavobacteriia;Flavobacteriales;Flavobacteriaceae;Elizabethkingia;Elizabethkingia anophelis	-	NCBI RefSeq
GCF_002951455.1	1	3998385	Bacteroidetes;Flavobacteriia;Flavobacteriales;Flavobacteriaceae;Elizabethkingia;Elizabethkingia anophelis	-	NCBI RefSeq
GCF_002954265.1	21	5429324	Bacteroidetes;Chitinophagia;Chitinophagales;Chitinophagaceae;Flavipsychrobacter;Flavipsychrobacter stenotrophus	-	NCBI RefSeq
GCF_002954325.1	2	3052917	Bacteroidetes;Flavobacteriia;Flavobacteriales;Flavobacteriaceae;Aureicoccus;Aureicoccus marinus	-	NCBI RefSeq
GCF_002954345.1	28	3552991	Bacteroidetes;Flavobacteriia;Flavobacteriales;Flavobacteriaceae;Nonlabens;Nonlabens xylanidelens	-	NCBI RefSeq
GCF_002954355.1	21	3028293	Bacteroidetes;Flavobacteriia;Flavobacteriales;Flavobacteriaceae;Nonlabens;Nonlabens tegetincola	-	NCBI RefSeq
GCF_002954385.1	17	2801347	Bacteroidetes;Flavobacteriia;Flavobacteriales;Flavobacteriaceae;Tenacibaculum;unclassified Tenacibaculum	-	NCBI RefSeq
GCF_002954405.1	10	4752427	Bacteroidetes;Bacteroidetes Order II. Incertae sedis;Rhodothermaceae;Salinibacter;unclassified Salinibacter;Salinibacter sp. 10B	-	NCBI RefSeq
GCF_002954605.1	4	4085573	Bacteroidetes;Flavobacteriia;Flavobacteriales;Flavobacteriaceae;Polaribacter;Polaribacter butkevichii	-	NCBI RefSeq
GCF_002954645.1	2	2943061	Bacteroidetes;Flavobacteriia;Flavobacteriales;Flavobacteriaceae;Polaribacter;Polaribacter gangjinensis	-	NCBI RefSeq
GCF_002954665.1	4	4064562	Bacteroidetes;Flavobacteriia;Flavobacteriales;Flavobacteriaceae;Polaribacter;Polaribacter glomeratus	-	NCBI RefSeq
GCF_002954685.1	2	3904103	Bacteroidetes;Flavobacteriia;Flavobacteriales;Flavobacteriaceae;Polaribacter;Polaribacter porphyrae	-	NCBI RefSeq
GCF_002954765.1	3	3323003	Bacteroidetes;Flavobacteriia;Flavobacteriales;Flavobacteriaceae;Nonlabens;Nonlabens arenilitoris	-	NCBI RefSeq
GCF_002959625.1	35	5454768	Bacteroidetes;Bacteroidia;Bacteroidales;Bacteroidaceae;Bacteroides;Bacteroides vulgatus	-	NCBI RefSeq
GCF_002959635.1	21	6724498	Bacteroidetes;Bacteroidia;Bacteroidales;Bacteroidaceae;Bacteroides;Bacteroides ovatus	-	NCBI RefSeq
GCF_002959695.1	17	6481410	Bacteroidetes;Bacteroidia;Bacteroidales;Bacteroidaceae;Bacteroides;Bacteroides thetaiotaomicron	-	NCBI RefSeq
GCF_002959715.1	3	4577788	Bacteroidetes;Bacteroidia;Bacteroidales;Bacteroidaceae;Bacteroides;Bacteroides caccae	-	NCBI RefSeq
GCF_002964915.1	22	2289083	Bacteroidetes;Flavobacteriia;Flavobacteriales;Flavobacteriaceae;Apibacter;unclassified Apibacter	-	NCBI RefSeq
GCF_002964965.1	25	2625614	Bacteroidetes;Flavobacteriia;Flavobacteriales;Flavobacteriaceae;Apibacter;Apibacter adventoris	-	NCBI RefSeq
GCF_002964975.1	47	2756245	Bacteroidetes;Flavobacteriia;Flavobacteriales;Flavobacteriaceae;Apibacter;Apibacter adventoris	-	NCBI RefSeq
GCF_002966125.1	1	3182272	Bacteroidetes;Flavobacteriia;Flavobacteriales;Flavobacteriaceae;Aureitalea;unclassified Aureitalea	-	NCBI RefSeq
GCF_002973575.1	66	4040222	Bacteroidetes;Chitinophagia;Chitinophagales;Chitinophagaceae;Vibrionimonas;Vibrionimonas magnilacihabitans	-	NCBI RefSeq
GCF_002973595.1	34	4110363	Bacteroidetes;Flavobacteriia;Flavobacteriales;Flavobacteriaceae;Jejuia;Jejuia pallidilutea	-	NCBI RefSeq
GCF_002979455.1	68	5153515	Bacteroidetes;Flavobacteriia;Flavobacteriales;Flavobacteriaceae;Chryseobacterium;unclassified Chryseobacterium	-	NCBI RefSeq
GCF_002979665.1	14	5011359	Bacteroidetes;Flavobacteriia;Flavobacteriales;Flavobacteriaceae;Chryseobacterium;Chryseobacterium culicis	-	NCBI RefSeq
GCF_002979755.1	11	5011784	Bacteroidetes;Flavobacteriia;Flavobacteriales;Flavobacteriaceae;Chryseobacterium;Chryseobacterium culicis	-	NCBI RefSeq
GCF_002980525.1	75	4694399	Bacteroidetes;Sphingobacteriia;Sphingobacteriales;Sphingobacteriaceae;Sphingobacterium;Sphingobacterium haloxyli	-	NCBI RefSeq
GCF_002980575.1	28	4598820	Bacteroidetes;Sphingobacteriia;Sphingobacteriales;Sphingobacteriaceae;Sphingobacterium;Sphingobacterium gobiense	-	NCBI RefSeq
GCF_002994045.1	4	3215882	Bacteroidetes;Flavobacteriia;Flavobacteriales;Flavobacteriaceae;Nonlabens;Nonlabens agnitus	-	NCBI RefSeq
GCF_002995685.1	43	4184272	Bacteroidetes;Flavobacteriia;Flavobacteriales;Flavobacteriaceae;Elizabethkingia;Elizabethkingia anophelis	-	NCBI RefSeq
GCF_002995695.1	35	4184369	Bacteroidetes;Flavobacteriia;Flavobacteriales;Flavobacteriaceae;Elizabethkingia;Elizabethkingia anophelis	-	NCBI RefSeq
GCF_002995725.1	28	4181176	Bacteroidetes;Flavobacteriia;Flavobacteriales;Flavobacteriaceae;Elizabethkingia;Elizabethkingia anophelis	-	NCBI RefSeq
GCF_002998435.1	1	3361794	Bacteroidetes;Bacteroidia;Bacteroidales;Bacteroidaceae;Bacteroides;Bacteroides zoogleoformans	-	NCBI RefSeq
GCF_002998535.1	1	3608975	Bacteroidetes;Bacteroidia;Bacteroidales;Bacteroidaceae;Bacteroides;Bacteroides heparinolyticus	-	NCBI RefSeq
GCF_002998835.1	2	2682541	Bacteroidetes;Flavobacteriia;Flavobacteriales;Flavobacteriaceae;Capnocytophaga;unclassified Capnocytophaga	-	NCBI RefSeq
GCF_002999135.1	2	2990835	Bacteroidetes;Flavobacteriia;Flavobacteriales;Flavobacteriaceae;Capnocytophaga;unclassified Capnocytophaga	-	NCBI RefSeq
GCF_003001695.1	4	4376054	Bacteroidetes;Flavobacteriia;Flavobacteriales;Flavobacteriaceae;Muricauda;Muricauda pacifica	-	NCBI RefSeq
GCF_003001855.1	28	3177440	Bacteroidetes;Flavobacteriia;Flavobacteriales;Flavobacteriaceae;Nonlabens;Nonlabens ulvanivorans	-	NCBI RefSeq
GCF_003001895.1	99	3872766	Bacteroidetes;Flavobacteriia;Flavobacteriales;Flavobacteriaceae;Salegentibacter;Salegentibacter salegens	-	NCBI RefSeq
GCF_003002015.1	81	5965912	Bacteroidetes;Cytophagia;Cytophagales;Hymenobacteraceae;Pontibacter;Pontibacter ummariensis	-	NCBI RefSeq
GCF_003002825.1	75	6569981	Bacteroidetes;Cytophagia;Cytophagales;Cytophagaceae;Spirosoma;Spirosoma oryzae	-	NCBI RefSeq
GCF_003002875.1	23	4116409	Bacteroidetes;Sphingobacteriia;Sphingobacteriales;Sphingobacteriaceae;Arcticibacter;Arcticibacter pallidicorallinus	-	NCBI RefSeq
GCF_003003005.1	49	4999712	Bacteroidetes;Cytophagia;Cytophagales;Cyclobacteriaceae;Mongoliibacter;Mongoliibacter ruber	-	NCBI RefSeq
GCF_003003035.1	60	4790522	Bacteroidetes;Bacteroidia;Marinilabiliales;Marinilabiliaceae;Marinilabilia;Marinilabilia salmonicolor	-	NCBI RefSeq
GCF_003003155.1	29	3799284	Bacteroidetes;Flavobacteriia;Flavobacteriales;Flavobacteriaceae;Flavobacterium;Flavobacterium granuli	-	NCBI RefSeq
GCF_003008415.1	25	3057059	Bacteroidetes;Flavobacteriia;Flavobacteriales;Flavobacteriaceae;Mesoflavibacter;unclassified Mesoflavibacter	-	NCBI RefSeq
GCF_003008425.1	19	2915806	Bacteroidetes;Flavobacteriia;Flavobacteriales;Flavobacteriaceae;Mesoflavibacter;Mesoflavibacter aestuarii	-	NCBI RefSeq
GCF_003008435.1	27	3110697	Bacteroidetes;Flavobacteriia;Flavobacteriales;Flavobacteriaceae;Mesoflavibacter;Mesoflavibacter sabulilitoris	-	NCBI RefSeq
GCF_003008475.1	22	3053328	Bacteroidetes;Flavobacteriia;Flavobacteriales;Flavobacteriaceae;Mesoflavibacter;unclassified Mesoflavibacter	-	NCBI RefSeq
GCF_003012875.1	424	10157390	Bacteroidetes;Sphingobacteriia;Sphingobacteriales;unclassified Sphingobacteriales;unclassified Sphingobacteriales (miscellaneous);Sphingobacteriales bacterium UPWRP_1	-	NCBI RefSeq
GCF_003014495.1	36	4727966	Bacteroidetes;Bacteroidia;Marinilabiliales;Prolixibacteraceae;Prolixibacter;Prolixibacter denitrificans	-	NCBI RefSeq
GCF_003014535.1	24	5841105	Bacteroidetes;Chitinophagia;Chitinophagales;Chitinophagaceae;Taibaiella;Taibaiella chishuiensis	-	NCBI RefSeq
GCF_003014575.1	31	4747752	Bacteroidetes;Cytophagia;Cytophagales;Cyclobacteriaceae;Cecembia;Cecembia rubra	-	NCBI RefSeq
GCF_003014595.1	54	8501157	Bacteroidetes;Chitinophagia;Chitinophagales;Chitinophagaceae;Chitinophaga;Chitinophaga ginsengisoli	-	NCBI RefSeq
GCF_003014695.1	47	8265804	Bacteroidetes;Cytophagia;Cytophagales;Cytophagaceae;Dyadobacter;Dyadobacter jiangsuensis	-	NCBI RefSeq
GCF_003014755.1	34	7326416	Bacteroidetes;Chitinophagia;Chitinophagales;Chitinophagaceae;Chitinophaga;Chitinophaga niastensis	-	NCBI RefSeq
GCF_003014895.1	41	4212088	Bacteroidetes;Flavobacteriia;Flavobacteriales;Flavobacteriaceae;Elizabethkingia;Elizabethkingia miricola	-	NCBI RefSeq
GCF_003020585.1	15	4615988	Bacteroidetes;Flavobacteriia;Flavobacteriales;Flavobacteriaceae;Chryseobacterium;Chryseobacterium aurantiacum	-	NCBI RefSeq
GCF_003023845.1	2	7248201	Bacteroidetes;Cytophagia;Cytophagales;Hymenobacteraceae;Adhaeribacter;unclassified Adhaeribacter	-	NCBI RefSeq
GCF_003024155.1	1	4380140	Bacteroidetes;Flavobacteriia;Flavobacteriales;Flavobacteriaceae;Gramella;unclassified Gramella	-	NCBI RefSeq
GCF_003024805.1	80	3268790	Bacteroidetes;Bacteroidia;Bacteroidales;Muribaculaceae;Duncaniella;Duncaniella muris	-	NCBI RefSeq
GCF_003024815.1	100	2929043	Bacteroidetes;Bacteroidia;Bacteroidales;Muribaculaceae;Paramuribaculum;Paramuribaculum intestinale	-	NCBI RefSeq
GCF_003024845.1	103	3103114	Bacteroidetes;Bacteroidia;Bacteroidales;Muribaculaceae;Muribaculum;Muribaculum intestinale	-	NCBI RefSeq
GCF_003024855.1	116	3245430	Bacteroidetes;Bacteroidia;Bacteroidales;Muribaculaceae;Muribaculum;Muribaculum intestinale	-	NCBI RefSeq
GCF_003024905.1	31	2127386	Bacteroidetes;Flavobacteriia;Flavobacteriales;Flavobacteriaceae;Riemerella;Riemerella anatipestifer	-	NCBI RefSeq
GCF_003024925.1	378	2872202	Bacteroidetes;Bacteroidia;Bacteroidales;Muribaculaceae;Paramuribaculum;Paramuribaculum intestinale	-	NCBI RefSeq
GCF_003025005.1	89	3882835	Bacteroidetes;Flavobacteriia;Flavobacteriales;Crocinitomicaceae;Brumimicrobium;Brumimicrobium mesophilum	-	NCBI RefSeq
GCF_003029735.1	11	4310771	Bacteroidetes;Sphingobacteriia;Sphingobacteriales;Sphingobacteriaceae;Pedobacter;Pedobacter yulinensis	-	NCBI RefSeq
GCF_003033925.1	1	3013600	Bacteroidetes;Bacteroidia;Bacteroidales;Tannerellaceae;Tannerella;unclassified Tannerella	-	NCBI RefSeq
GCF_003034215.1	3	3449277	Bacteroidetes;Flavobacteriia;Flavobacteriales;Flavobacteriaceae;Flavobacterium;Flavobacterium columnare	-	NCBI RefSeq
GCF_003043925.1	2	3198654	Bacteroidetes;Bacteroidia;Bacteroidales;Prevotellaceae;Prevotella;unclassified Prevotella	-	NCBI RefSeq
GCF_003043935.1	3	3915696	Bacteroidetes;Bacteroidia;Bacteroidales;Prevotellaceae;Prevotella;unclassified Prevotella	-	NCBI RefSeq
GCF_003043945.1	3	3017058	Bacteroidetes;Bacteroidia;Bacteroidales;Prevotellaceae;Prevotella;unclassified Prevotella	-	NCBI RefSeq
GCF_003046625.1	61	4598241	Bacteroidetes;Bacteroidia;Marinilabiliales;Prolixibacteraceae;Mangrovibacterium;Mangrovibacterium marinum	-	NCBI RefSeq
GCF_003050755.1	22	5315671	Bacteroidetes;Sphingobacteriia;Sphingobacteriales;Sphingobacteriaceae;Mucilaginibacter;Mucilaginibacter yixingensis	-	NCBI RefSeq
GCF_003053575.1	29	4048139	Bacteroidetes;Flavobacteriia;Flavobacteriales;Flavobacteriaceae;Elizabethkingia;Elizabethkingia sp. YR191	-	NCBI RefSeq
GCF_003054025.1	40	2636893	Bacteroidetes;Flavobacteriia;Flavobacteriales;Flavobacteriaceae;Capnocytophaga;Capnocytophaga leadbetteri	-	NCBI RefSeq
GCF_003054045.1	22	5296794	Bacteroidetes;Sphingobacteriia;Sphingobacteriales;Sphingobacteriaceae;Sphingobacterium;Sphingobacterium faecium	-	NCBI RefSeq
GCF_003054055.1	23	5231950	Bacteroidetes;Cytophagia;Cytophagales;Hymenobacteraceae;Pontibacter;Pontibacter mucosus	-	NCBI RefSeq
GCF_003054115.1	21	5199923	Bacteroidetes;Sphingobacteriia;Sphingobacteriales;Sphingobacteriaceae;Pedobacter;unclassified Pedobacter	-	NCBI RefSeq
GCF_003054145.1	19	6359826	Bacteroidetes;Sphingobacteriia;Sphingobacteriales;Sphingobacteriaceae;Pedobacter;unclassified Pedobacter	-	NCBI RefSeq
GCF_003054225.1	8	3643289	Bacteroidetes;Flavobacteriia;Flavobacteriales;Flavobacteriaceae;Gramella;Gramella gaetbulicola	-	NCBI RefSeq
GCF_003054265.1	38	4725576	Bacteroidetes;Flavobacteriia;Flavobacteriales;Flavobacteriaceae;Kordia;Kordia periserrulae	-	NCBI RefSeq
GCF_003055625.1	1	3464207	Bacteroidetes;Flavobacteriia;Flavobacteriales;Flavobacteriaceae;Flavobacterium;Flavobacterium magnum	-	NCBI RefSeq
GCF_003057865.1	55	3787458	Bacteroidetes;Flavobacteriia;Flavobacteriales;Flavobacteriaceae;Muricauda;unclassified Muricauda	-	NCBI RefSeq
GCF_003058195.1	26	4048577	Bacteroidetes;Flavobacteriia;Flavobacteriales;Flavobacteriaceae;Elizabethkingia;Elizabethkingia sp. YR214	-	NCBI RefSeq
GCF_003058265.1	22	4095960	Bacteroidetes;Flavobacteriia;Flavobacteriales;Flavobacteriaceae;Muricauda;unclassified Muricauda	-	NCBI RefSeq
GCF_003061025.1	624	6906470	Bacteroidetes;Sphingobacteriia;Sphingobacteriales;Sphingobacteriaceae;Pedobacter;unclassified Pedobacter	-	NCBI RefSeq
GCF_003061225.1	990	4588649	Bacteroidetes;Flavobacteriia;Flavobacteriales;Flavobacteriaceae;Chryseobacterium;unclassified Chryseobacterium	-	NCBI RefSeq
GCF_003070725.1	211	5490360	Bacteroidetes;Flavobacteriia;Flavobacteriales;Flavobacteriaceae;Flavobacterium;unclassified Flavobacterium	-	NCBI RefSeq
GCF_003071065.1	17	6853865	Bacteroidetes;Sphingobacteriia;Sphingobacteriales;Sphingobacteriaceae;Sphingobacterium;unclassified Sphingobacterium	-	NCBI RefSeq
GCF_003071345.1	11	6146060	Bacteroidetes;Chitinophagia;Chitinophagales;Chitinophagaceae;Chitinophaga;Chitinophaga parva	-	NCBI RefSeq
GCF_003071385.1	43	5084548	Bacteroidetes;Chitinophagia;Chitinophagales;Chitinophagaceae;Chitinophaga;Chitinophaga costaii	-	NCBI RefSeq
GCF_003075045.1	35	4564535	Bacteroidetes;Flavobacteriia;Flavobacteriales;Flavobacteriaceae;Maribacter;Maribacter litoralis	-	NCBI RefSeq
GCF_003075435.1	82	6175289	Bacteroidetes;Chitinophagia;Chitinophagales;Chitinophagaceae;Terrimonas;unclassified Terrimonas	-	NCBI RefSeq
GCF_003076455.1	1	4621116	Bacteroidetes;Flavobacteriia;Flavobacteriales;Flavobacteriaceae;Flavobacterium;Flavobacterium faecale	-	NCBI RefSeq
GCF_003076475.1	1	4224053	Bacteroidetes;Flavobacteriia;Flavobacteriales;Flavobacteriaceae;Flavobacterium;Flavobacterium kingsejongi	-	NCBI RefSeq
GCF_003076635.1	13	3907883	Bacteroidetes;Sphingobacteriia;Sphingobacteriales;Sphingobacteriaceae;Sphingobacterium;unclassified Sphingobacterium	-	NCBI RefSeq
GCF_003094695.1	156	4967466	Bacteroidetes;Flavobacteriia;Flavobacteriales;Flavobacteriaceae;Chryseobacterium;unclassified Chryseobacterium	-	NCBI RefSeq
GCF_003095375.1	32	3406541	Bacteroidetes;Flavobacteriia;Flavobacteriales;Flavobacteriaceae;Marixanthomonas;unclassified Marixanthomonas	-	NCBI RefSeq
GCF_003095655.1	1	3623447	Bacteroidetes;Flavobacteriia;Flavobacteriales;Flavobacteriaceae;Dokdonia;unclassified Dokdonia	-	NCBI RefSeq
GCF_003096035.1	1	3983546	Bacteroidetes;Flavobacteriia;Flavobacteriales;Flavobacteriaceae;Flavobacterium;Flavobacterium album	-	NCBI RefSeq
GCF_003096355.1	42	4884877	Bacteroidetes;Cytophagia;Cytophagales;Hymenobacteraceae;Pontibacter;Pontibacter virosus	-	NCBI RefSeq
GCF_003096635.1	20	1806048	Tissierellia;unclassified Tissierellia;[Bacteroides] coagulans;#N/A;#N/A;	-	NCBI RefSeq
GCF_003096695.1	39	2275291	Bacteroidetes;Bacteroidia;Bacteroidales;Porphyromonadaceae;Porphyromonas;Porphyromonas loveana	-	NCBI RefSeq
GCF_003096795.1	1	4331524	Bacteroidetes;Flavobacteriia;Flavobacteriales;Flavobacteriaceae;Flavobacterium;unclassified Flavobacterium	-	NCBI RefSeq
GCF_003096815.1	61	2936680	Bacteroidetes;Bacteroidia;Bacteroidales;Prevotellaceae;Prevotella;Prevotella colorans	-	NCBI RefSeq
GCF_003096835.1	11	2089523	Bacteroidetes;Bacteroidia;Bacteroidales;Balneicellaceae;Balneicella;Balneicella halophila	-	NCBI RefSeq
GCF_003096855.1	10	2925119	Bacteroidetes;Bacteroidia;Bacteroidales;Bacteroidaceae;Bacteroides;Bacteroides galacturonicus	-	NCBI RefSeq
GCF_003097095.1	29	7784966	Bacteroidetes;Chitinophagia;Chitinophagales;Chitinophagaceae;Filimonas;unclassified Filimonas	-	NCBI RefSeq
GCF_003097315.1	21	4985720	Oceanospirillales;unclassified Oceanospirillales;Pelagibaculum;Pelagibaculum spongiae;#N/A;	-	NCBI RefSeq
GCF_003097535.1	1	3552756	Bacteroidetes;Flavobacteriia;Flavobacteriales;Flavobacteriaceae;Flavobacterium;Flavobacterium pallidum	-	NCBI RefSeq
GCF_003097635.1	54	3240564	Bacteroidetes;Flavobacteriia;Flavobacteriales;Flavobacteriaceae;Flavobacterium;unclassified Flavobacterium	-	NCBI RefSeq
GCF_003097655.1	65	3966695	Bacteroidetes;Flavobacteriia;Flavobacteriales;Flavobacteriaceae;Flavobacterium;unclassified Flavobacterium	-	NCBI RefSeq
GCF_003105115.1	187	5140580	Bacteroidetes;Flavobacteriia;Flavobacteriales;Flavobacteriaceae;Flavobacterium;unclassified Flavobacterium	-	NCBI RefSeq
GCF_003121505.1	376	5919928	Bacteroidetes;Bacteroidia;Bacteroidales;Bacteroidaceae;Bacteroides;Bacteroides faecis	-	NCBI RefSeq
GCF_003121985.1	59	5377742	Bacteroidetes;Bacteroidia;Marinilabiliales;Marinilabiliaceae;Marinilabilia;unclassified Marinilabilia	-	NCBI RefSeq
GCF_003122385.1	1	5877431	Bacteroidetes;Flavobacteriia;Flavobacteriales;Flavobacteriaceae;Flavobacterium;Flavobacterium crocinum	-	NCBI RefSeq
GCF_003122675.1	137	1992925	Bacteroidetes;Flavobacteriia;Flavobacteriales;Flavobacteriaceae;Riemerella;Riemerella anatipestifer	-	NCBI RefSeq
GCF_003129485.1	20	3371861	Bacteroidetes;Flavobacteriia;Flavobacteriales;Flavobacteriaceae;Polaribacter;unclassified Polaribacter	-	NCBI RefSeq
GCF_003130405.1	154	6314794	Bacteroidetes;Sphingobacteriia;Sphingobacteriales;Sphingobacteriaceae;Pedobacter;unclassified Pedobacter	-	NCBI RefSeq
GCF_003143535.1	1	3116291	Bacteroidetes;Cytophagia;Cytophagales;Cytophagaceae;Pseudarcicella;unclassified Pseudarcicella	-	NCBI RefSeq
GCF_003143755.1	11	3339969	Bacteroidetes;Flavobacteriia;Flavobacteriales;Flavobacteriaceae;Algibacter;unclassified Algibacter	-	NCBI RefSeq
GCF_003143775.1	35	3846876	Bacteroidetes;Flavobacteriia;Flavobacteriales;Crocinitomicaceae;Brumimicrobium;unclassified Brumimicrobium	-	NCBI RefSeq
GCF_003144015.1	36	3192114	Bacteroidetes;Flavobacteriia;Flavobacteriales;Flavobacteriaceae;unclassified Flavobacteriaceae;Flavobacteriaceae bacterium LYZ1037	-	NCBI RefSeq
GCF_003146745.1	1	2439735	Bacteroidetes;Flavobacteriia;Flavobacteriales;Flavobacteriaceae;Capnocytophaga;Capnocytophaga canimorsus	-	NCBI RefSeq
GCF_003148385.1	1	3441304	Bacteroidetes;Flavobacteriia;Flavobacteriales;Flavobacteriaceae;Flavobacterium;Flavobacterium sediminis	-	NCBI RefSeq
GCF_003148525.1	43	6014126	Bacteroidetes;Flavobacteriia;Flavobacteriales;Flavobacteriaceae;Flavobacterium;Flavobacterium araucananum	-	NCBI RefSeq
GCF_003148625.1	71	5933091	Bacteroidetes;Cytophagia;Cytophagales;Cytophagaceae;Arcicella;Arcicella aurantiaca	-	NCBI RefSeq
GCF_003148645.1	29	3155334	Bacteroidetes;Flavobacteriia;Flavobacteriales;Flavobacteriaceae;Formosa;Formosa spongicola	-	NCBI RefSeq
GCF_003148665.1	30	5129962	Bacteroidetes;Flavobacteriia;Flavobacteriales;Flavobacteriaceae;Maribacter;Maribacter polysiphoniae	-	NCBI RefSeq
GCF_003148845.1	41	5939202	Bacteroidetes;Sphingobacteriia;Sphingobacteriales;Sphingobacteriaceae;Mucilaginibacter;Mucilaginibacter oryzae	-	NCBI RefSeq
GCF_003149085.1	72	5761522	Bacteroidetes;Cytophagia;Cytophagales;Cytophagaceae;Dyadobacter;Dyadobacter jejuensis	-	NCBI RefSeq
GCF_003149185.1	39	6603976	Bacteroidetes;Cytophagia;Cytophagales;Flammeovirgaceae;Sediminitomix;Sediminitomix flava	-	NCBI RefSeq
GCF_003149455.1	23	6329522	Bacteroidetes;Chitinophagia;Chitinophagales;Chitinophagaceae;Chitinophaga;unclassified Chitinophaga	-	NCBI RefSeq
GCF_003149515.1	1	5027597	Bacteroidetes;Cytophagia;Cytophagales;Hymenobacteraceae;Hymenobacter;Hymenobacter nivis	-	NCBI RefSeq
GCF_003149745.1	8	3614652	Bacteroidetes;Flavobacteriia;Flavobacteriales;Flavobacteriaceae;Flagellimonas;Flagellimonas aquimarina	-	NCBI RefSeq
GCF_003171675.1	23	5259300	Bacteroidetes;Cytophagia;Cytophagales;Flammeovirgaceae;Reichenbachiella;Reichenbachiella versicolor	-	NCBI RefSeq
GCF_003173575.1	29	5018229	Bacteroidetes;Sphingobacteriia;Sphingobacteriales;Sphingobacteriaceae;Pedobacter;unclassified Pedobacter	-	NCBI RefSeq
GCF_003173595.1	15	4372417	Bacteroidetes;Sphingobacteriia;Sphingobacteriales;Sphingobacteriaceae;Pedobacter;Pedobacter yonginense	-	NCBI RefSeq
GCF_003176915.1	1	1193042	Bacteroidetes;Cytophagia;Cytophagales;Amoebophilaceae;Candidatus Cardinium;Candidatus Cardinium hertigii	-	NCBI RefSeq
GCF_003182155.1	37	8253042	Bacteroidetes;Chitinophagia;Chitinophagales;Chitinophagaceae;Chitinophaga;unclassified Chitinophaga	-	NCBI RefSeq
GCF_003182335.1	51	4869458	Bacteroidetes;Flavobacteriia;Flavobacteriales;Flavobacteriaceae;Chryseobacterium;unclassified Chryseobacterium	-	NCBI RefSeq
GCF_003201355.1	73	5120703	Bacteroidetes;Bacteroidia;Bacteroidales;Dysgonamonadaceae;Dysgonomonas;Dysgonomonas alginatilytica	-	NCBI RefSeq
GCF_003201365.1	34	4541599	Bacteroidetes;Flavobacteriia;Flavobacteriales;Flavobacteriaceae;Chryseobacterium;unclassified Chryseobacterium	-	NCBI RefSeq
GCF_003201715.1	98	3511526	Bacteroidetes;Bacteroidia;Bacteroidales;Prevotellaceae;Prevotella;Prevotella shahii	-	NCBI RefSeq
GCF_003201775.1	46	5734699	Bacteroidetes;Flavobacteriia;Flavobacteriales;Flavobacteriaceae;Arenibacter;unclassified Arenibacter	-	NCBI RefSeq
GCF_003202155.1	213	5613963	Bacteroidetes;Bacteroidia;Marinilabiliales;Marinifilaceae;Marinifilum;Marinifilum breve	-	NCBI RefSeq
GCF_003202405.1	35	5571628	Bacteroidetes;Flavobacteriia;Flavobacteriales;Flavobacteriaceae;Flavobacterium;unclassified Flavobacterium	-	NCBI RefSeq
GCF_003202435.1	89	5223205	Bacteroidetes;Flavobacteriia;Flavobacteriales;Flavobacteriaceae;Flavobacterium;unclassified Flavobacterium	-	NCBI RefSeq
GCF_003204205.1	30	3434369	Bacteroidetes;Bacteroidia;Bacteroidales;Porphyromonadaceae;Sanguibacteroides;Sanguibacteroides justesenii	-	NCBI RefSeq
GCF_003207995.1	78	4777809	Bacteroidetes;Bacteroidia;Bacteroidales;Bacteroidaceae;Bacteroides;unclassified Bacteroides	-	NCBI RefSeq
GCF_003208075.1	42	7378592	Bacteroidetes;Sphingobacteriia;Sphingobacteriales;Sphingobacteriaceae;Mucilaginibacter;unclassified Mucilaginibacter	-	NCBI RefSeq
GCF_003208535.1	39	6150075	Bacteroidetes;Flavobacteriia;Flavobacteriales;Flavobacteriaceae;Flavobacterium;unclassified Flavobacterium	-	NCBI RefSeq
GCF_003208655.1	21	5716991	Bacteroidetes;Sphingobacteriia;Sphingobacteriales;Sphingobacteriaceae;Pedobacter;Pedobacter nutrimenti	-	NCBI RefSeq
GCF_003213395.1	1	271571	Bacteroidetes;Flavobacteriia;Flavobacteriales;unclassified Flavobacteriales;Candidatus Sulcia;Candidatus Sulcia muelleri	-	NCBI RefSeq
GCF_003213475.1	1	244201	Bacteroidetes;Flavobacteriia;Flavobacteriales;unclassified Flavobacteriales;Candidatus Sulcia;Candidatus Sulcia muelleri	-	NCBI RefSeq
GCF_003213565.1	1	276765	Bacteroidetes;Flavobacteriia;Flavobacteriales;unclassified Flavobacteriales;Candidatus Sulcia;Candidatus Sulcia muelleri	-	NCBI RefSeq
GCF_003213655.1	1	278175	Bacteroidetes;Flavobacteriia;Flavobacteriales;unclassified Flavobacteriales;Candidatus Sulcia;Candidatus Sulcia muelleri	-	NCBI RefSeq
GCF_003213775.1	1	245295	Bacteroidetes;Flavobacteriia;Flavobacteriales;unclassified Flavobacteriales;Candidatus Sulcia;Candidatus Sulcia muelleri	-	NCBI RefSeq
GCF_003213895.1	1	273800	Bacteroidetes;Flavobacteriia;Flavobacteriales;unclassified Flavobacteriales;Candidatus Sulcia;Candidatus Sulcia muelleri	-	NCBI RefSeq
GCF_003214015.1	1	271073	Bacteroidetes;Flavobacteriia;Flavobacteriales;unclassified Flavobacteriales;Candidatus Sulcia;Candidatus Sulcia muelleri	-	NCBI RefSeq
GCF_003214135.1	1	270602	Bacteroidetes;Flavobacteriia;Flavobacteriales;unclassified Flavobacteriales;Candidatus Sulcia;Candidatus Sulcia muelleri	-	NCBI RefSeq
GCF_003214255.1	1	273706	Bacteroidetes;Flavobacteriia;Flavobacteriales;unclassified Flavobacteriales;Candidatus Sulcia;Candidatus Sulcia muelleri	-	NCBI RefSeq
GCF_003214365.1	1	243548	Bacteroidetes;Flavobacteriia;Flavobacteriales;unclassified Flavobacteriales;Candidatus Sulcia;Candidatus Sulcia muelleri	-	NCBI RefSeq
GCF_003214495.1	1	266952	Bacteroidetes;Flavobacteriia;Flavobacteriales;unclassified Flavobacteriales;Candidatus Sulcia;Candidatus Sulcia muelleri	-	NCBI RefSeq
GCF_003214575.1	1	268037	Bacteroidetes;Flavobacteriia;Flavobacteriales;unclassified Flavobacteriales;Candidatus Sulcia;Candidatus Sulcia muelleri	-	NCBI RefSeq
GCF_003214655.1	1	273631	Bacteroidetes;Flavobacteriia;Flavobacteriales;unclassified Flavobacteriales;Candidatus Sulcia;Candidatus Sulcia muelleri	-	NCBI RefSeq
GCF_003214785.1	1	273226	Bacteroidetes;Flavobacteriia;Flavobacteriales;unclassified Flavobacteriales;Candidatus Sulcia;Candidatus Sulcia muelleri	-	NCBI RefSeq
GCF_003214895.1	1	270781	Bacteroidetes;Flavobacteriia;Flavobacteriales;unclassified Flavobacteriales;Candidatus Sulcia;Candidatus Sulcia muelleri	-	NCBI RefSeq
GCF_003215035.1	1	271622	Bacteroidetes;Flavobacteriia;Flavobacteriales;unclassified Flavobacteriales;Candidatus Sulcia;Candidatus Sulcia muelleri	-	NCBI RefSeq
GCF_003215155.1	1	272577	Bacteroidetes;Flavobacteriia;Flavobacteriales;unclassified Flavobacteriales;Candidatus Sulcia;Candidatus Sulcia muelleri	-	NCBI RefSeq
GCF_003215265.1	1	278298	Bacteroidetes;Flavobacteriia;Flavobacteriales;unclassified Flavobacteriales;Candidatus Sulcia;Candidatus Sulcia muelleri	-	NCBI RefSeq
GCF_003215395.1	1	272319	Bacteroidetes;Flavobacteriia;Flavobacteriales;unclassified Flavobacteriales;Candidatus Sulcia;Candidatus Sulcia muelleri	-	NCBI RefSeq
GCF_003215515.1	1	271556	Bacteroidetes;Flavobacteriia;Flavobacteriales;unclassified Flavobacteriales;Candidatus Sulcia;Candidatus Sulcia muelleri	-	NCBI RefSeq
GCF_003217215.1	47	3378934	Bacteroidetes;Flavobacteriia;Flavobacteriales;Flavobacteriaceae;Winogradskyella;Winogradskyella epiphytica	-	NCBI RefSeq
GCF_003217415.1	38	6149495	Bacteroidetes;Flavobacteriia;Flavobacteriales;Flavobacteriaceae;Flavobacterium;unclassified Flavobacterium	-	NCBI RefSeq
GCF_003226695.1	2	615935	Bacteroidetes;Flavobacteriia;Flavobacteriales;Blattabacteriaceae;Blattabacterium;Blattabacterium punctulatus	-	NCBI RefSeq
GCF_003226715.1	1	614315	Bacteroidetes;Flavobacteriia;Flavobacteriales;Blattabacteriaceae;Blattabacterium;Blattabacterium punctulatus	-	NCBI RefSeq
GCF_003226735.1	2	609317	Bacteroidetes;Flavobacteriia;Flavobacteriales;Blattabacteriaceae;Blattabacterium;Blattabacterium punctulatus	-	NCBI RefSeq
GCF_003226755.1	1	613869	Bacteroidetes;Flavobacteriia;Flavobacteriales;Blattabacteriaceae;Blattabacterium;Blattabacterium punctulatus	-	NCBI RefSeq
GCF_003226775.1	1	614149	Bacteroidetes;Flavobacteriia;Flavobacteriales;Blattabacteriaceae;Blattabacterium;Blattabacterium punctulatus	-	NCBI RefSeq
[truncated: 5,578 more rows]

## Sheet: Reference  viral genomes
genomeID	length	%G+C	name	taxonomy	Host-lineage	Category
NC_031911	39290	31.44	Flavobacterium phage 1H	Viruses; Caudovirales; Siphoviridae; Unahavirus;	Bacteria; Bacteroidetes; Flavobacteriia; Flavobacteriales; Flavobacteriaceae; Flavobacterium	Bacteroidetes viruses
NC_031926	46575	31.74	Flavobacterium phage 2A	Viruses; Caudovirales; Siphoviridae; Unahavirus;	Bacteria; Bacteroidetes; Flavobacteriia; Flavobacteriales; Flavobacteriaceae; Flavobacterium	Bacteroidetes viruses
NC_031914	88994	26.99	Flavobacterium phage Fpv1	Viruses; Caudovirales; Podoviridae; Fipvunavirus;	Bacteria; Bacteroidetes; Flavobacteriia; Flavobacteriales; Flavobacteriaceae; Flavobacterium	Bacteroidetes viruses
NC_031932	42702	32.01	Flavobacterium phage Fpv10	Viruses; Caudovirales; Siphoviridae;	Bacteria; Bacteroidetes; Flavobacteriia; Flavobacteriales; Flavobacteriaceae; Flavobacterium	Bacteroidetes viruses
NC_031945	42696	32.01	Flavobacterium phage Fpv11	Viruses; Caudovirales; Siphoviridae;	Bacteria; Bacteroidetes; Flavobacteriia; Flavobacteriales; Flavobacteriaceae; Flavobacterium	Bacteroidetes viruses
NC_031931	89010	26.99	Flavobacterium phage Fpv2	Viruses; Caudovirales; Podoviridae; Fipvunavirus;	Bacteria; Bacteroidetes; Flavobacteriia; Flavobacteriales; Flavobacteriaceae; Flavobacterium	Bacteroidetes viruses
NC_031912	89937	26.94	Flavobacterium phage Fpv20	Viruses; Caudovirales; Podoviridae; Fipvunavirus;	Bacteria; Bacteroidetes; Flavobacteriia; Flavobacteriales; Flavobacteriaceae; Flavobacterium	Bacteroidetes viruses
NC_031904	88421	27.22	Flavobacterium phage Fpv3	Viruses; Caudovirales; Podoviridae; Fipvunavirus;	Bacteria; Bacteroidetes; Flavobacteriia; Flavobacteriales; Flavobacteriaceae; Flavobacterium	Bacteroidetes viruses
NC_031921	42696	32.01	Flavobacterium phage Fpv5	Viruses; Caudovirales; Siphoviridae;	Bacteria; Bacteroidetes; Flavobacteriia; Flavobacteriales; Flavobacteriaceae; Flavobacterium	Bacteroidetes viruses
NC_031938	42820	31.99	Flavobacterium phage Fpv6	Viruses; Caudovirales; Siphoviridae;	Bacteria; Bacteroidetes; Flavobacteriia; Flavobacteriales; Flavobacteriaceae; Flavobacterium	Bacteroidetes viruses
NC_031905	42894	32.04	Flavobacterium phage Fpv7	Viruses; Caudovirales; Siphoviridae;	Bacteria; Bacteroidetes; Flavobacteriia; Flavobacteriales; Flavobacteriaceae; Flavobacterium	Bacteroidetes viruses
NC_031919	42696	32.01	Flavobacterium phage Fpv8	Viruses; Caudovirales; Siphoviridae;	Bacteria; Bacteroidetes; Flavobacteriia; Flavobacteriales; Flavobacteriaceae; Flavobacterium	Bacteroidetes viruses
NC_016770	47159	38.7	Bacteroides phage B124-14	Viruses; dsDNA viruses, no RNA stage; Caudovirales; Siphoviridae.	Bacteria; Bacteroidetes; Bacteroidia; Bacteroidales; Bacteroidaceae; Bacteroides	Bacteroidetes viruses
NC_011222	44929	38.6	Bacteroides phage B40-8	Viruses; dsDNA viruses, no RNA stage; Caudovirales; Siphoviridae.	Bacteria; Bacteroidetes; Bacteroidia; Bacteroidales; Bacteroidaceae; Bacteroides	Bacteroidetes viruses
NC_021802	53664	31.5	Cellulophaga phage phi10:1	Viruses; dsDNA viruses, no RNA stage; Caudovirales; Siphoviridae.	Bacteria; Bacteroidetes; Flavobacteriia; Flavobacteriales; Flavobacteriaceae; Cellulophaga	Bacteroidetes viruses
NC_021791	39148	36.6	Cellulophaga phage phi12:1	Viruses; dsDNA viruses, no RNA stage; Caudovirales; Siphoviridae.	Bacteria; Bacteroidetes; Flavobacteriia; Flavobacteriales; Flavobacteriaceae; Cellulophaga	Bacteroidetes viruses
KC821615	39151	36.6	Cellulophaga phage phi12:3	Viruses; dsDNA viruses, no RNA stage; Caudovirales; Siphoviridae.	Bacteria; Bacteroidetes; Flavobacteriia; Flavobacteriales; Flavobacteriaceae; Cellulophaga	Bacteroidetes viruses
KC821625	76666	30.2	Cellulophaga phage phi13:1	Viruses; dsDNA viruses, no RNA stage; Caudovirales; Siphoviridae.	Bacteria; Bacteroidetes; Flavobacteriia; Flavobacteriales; Flavobacteriaceae; Cellulophaga	Bacteroidetes viruses
NC_021803	72369	32.9	Cellulophaga phage phi13:2	Viruses; dsDNA viruses, no RNA stage; Caudovirales; Podoviridae.	Bacteria; Bacteroidetes; Flavobacteriia; Flavobacteriales; Flavobacteriaceae; Cellulophaga	Bacteroidetes viruses
NC_021806	100418	29.6	Cellulophaga phage phi14:2	Viruses; dsDNA viruses, no RNA stage; Caudovirales; Podoviridae.	Bacteria; Bacteroidetes; Flavobacteriia; Flavobacteriales; Flavobacteriaceae; Cellulophaga	Bacteroidetes viruses
NC_021795	38776	36.5	Cellulophaga phage phi17:1	Viruses; dsDNA viruses, no RNA stage; Caudovirales; Siphoviridae.	Bacteria; Bacteroidetes; Flavobacteriia; Flavobacteriales; Flavobacteriaceae; Cellulophaga	Bacteroidetes viruses
NC_021798	145343	32.7	Cellulophaga phage phi17:2	Viruses; dsDNA viruses, no RNA stage; Caudovirales; Podoviridae.	Bacteria; Bacteroidetes; Flavobacteriia; Flavobacteriales; Flavobacteriaceae; Cellulophaga	Bacteroidetes viruses
NC_021790	39189	36.5	Cellulophaga phage phi18:1	Viruses; dsDNA viruses, no RNA stage; Caudovirales; Siphoviridae.	Bacteria; Bacteroidetes; Flavobacteriia; Flavobacteriales; Flavobacteriaceae; Cellulophaga	Bacteroidetes viruses
KC821627	38476	36.6	Cellulophaga phage phi18:2	Viruses; dsDNA viruses, no RNA stage; Caudovirales; Siphoviridae.	Bacteria; Bacteroidetes; Flavobacteriia; Flavobacteriales; Flavobacteriaceae; Cellulophaga	Bacteroidetes viruses
NC_021794	71443	32.9	Cellulophaga phage phi18:3	Viruses; dsDNA viruses, no RNA stage; Caudovirales; Podoviridae.	Bacteria; Bacteroidetes; Flavobacteriia; Flavobacteriales; Flavobacteriaceae; Cellulophaga	Bacteroidetes viruses
NC_021799	57447	31.2	Cellulophaga phage phi19:1	Viruses; dsDNA viruses, no RNA stage; Caudovirales; Siphoviridae.	Bacteria; Bacteroidetes; Flavobacteriia; Flavobacteriales; Flavobacteriaceae; Cellulophaga	Bacteroidetes viruses
KC821621	78275	30.2	Cellulophaga phage phi19:2	Viruses; dsDNA viruses, no RNA stage; Caudovirales; Siphoviridae.	Bacteria; Bacteroidetes; Flavobacteriia; Flavobacteriales; Flavobacteriaceae; Cellulophaga	Bacteroidetes viruses
NC_021789	75994	32.5	Cellulophaga phage phi19:3	Viruses; dsDNA viruses, no RNA stage; Caudovirales; Podoviridae.	Bacteria; Bacteroidetes; Flavobacteriia; Flavobacteriales; Flavobacteriaceae; Cellulophaga	Bacteroidetes viruses
NC_021796	72534	38.1	Cellulophaga phage phi38:1	Viruses; dsDNA viruses, no RNA stage; Caudovirales; Podoviridae.	Bacteria; Bacteroidetes; Flavobacteriia; Flavobacteriales; Flavobacteriaceae; Cellulophaga	Bacteroidetes viruses
KC821629	54012	33.5	Cellulophaga phage phi38:2	Viruses; dsDNA viruses, no RNA stage; Caudovirales; Myoviridae.	Bacteria; Bacteroidetes; Flavobacteriia; Flavobacteriales; Flavobacteriaceae; Cellulophaga	Bacteroidetes viruses
NC_021804	28760	31.3	Cellulophaga phage phi39:1	Viruses; dsDNA viruses, no RNA stage; Caudovirales; Siphoviridae.	Bacteria; Bacteroidetes; Flavobacteriia; Flavobacteriales; Flavobacteriaceae; Cellulophaga	Bacteroidetes viruses
KC821630	54427	33.4	Cellulophaga phage phi3:1	Viruses; dsDNA viruses, no RNA stage; Caudovirales; Myoviridae.	Bacteria; Bacteroidetes; Flavobacteriia; Flavobacteriales; Flavobacteriaceae; Cellulophaga	Bacteroidetes viruses
KC821610	54015	33.5	Cellulophaga phage phi3ST:2	Viruses; dsDNA viruses, no RNA stage; Caudovirales; Myoviridae.	Bacteria; Bacteroidetes; Flavobacteriia; Flavobacteriales; Flavobacteriaceae; Cellulophaga	Bacteroidetes viruses
KC821612	72529	38.1	Cellulophaga phage phi40:1	Viruses; dsDNA viruses, no RNA stage; Caudovirales; Podoviridae.	Bacteria; Bacteroidetes; Flavobacteriia; Flavobacteriales; Flavobacteriaceae; Cellulophaga	Bacteroidetes viruses
NC_021800	34844	38.3	Cellulophaga phage phi46:1	Viruses; dsDNA viruses, no RNA stage; Caudovirales; Siphoviridae.	Bacteria; Bacteroidetes; Flavobacteriia; Flavobacteriales; Flavobacteriaceae; Cellulophaga	Bacteroidetes viruses
NC_021792	72961	32.7	Cellulophaga phage phi46:3	Viruses; dsDNA viruses, no RNA stage; Caudovirales; Podoviridae.	Bacteria; Bacteroidetes; Flavobacteriia; Flavobacteriales; Flavobacteriaceae; Cellulophaga	Bacteroidetes viruses
KC821634	54016	33.5	Cellulophaga phage phi47:1	Viruses; dsDNA viruses, no RNA stage; Caudovirales; Myoviridae.	Bacteria; Bacteroidetes; Flavobacteriia; Flavobacteriales; Flavobacteriaceae; Cellulophaga	Bacteroidetes viruses
NC_021788	145865	32.7	Cellulophaga phage phi4:1	Viruses; dsDNA viruses, no RNA stage; Caudovirales; Podoviridae.	Bacteria; Bacteroidetes; Flavobacteriia; Flavobacteriales; Flavobacteriaceae; Cellulophaga	Bacteroidetes viruses
NC_020860	44557	33.9	Cellulophaga phage phiSM	Viruses; dsDNA viruses, no RNA stage; Caudovirales; Myoviridae.	Bacteria; Bacteroidetes; Flavobacteriia; Flavobacteriales; Flavobacteriaceae; Cellulophaga	Bacteroidetes viruses
NC_020842	79114	30.2	Cellulophaga phage phiST	Viruses; dsDNA viruses, no RNA stage; Caudovirales; Siphoviridae.	Bacteria; Bacteroidetes; Flavobacteriia; Flavobacteriales; Flavobacteriaceae; Cellulophaga	Bacteroidetes viruses
NC_018276	44988	41.9	Croceibacter phage P2559S	Viruses; dsDNA viruses, no RNA stage; Caudovirales; Siphoviridae.	Bacteria; Bacteroidetes; Flavobacteriia; Flavobacteriales; Flavobacteriaceae; Croceibacter	Bacteroidetes viruses
NC_023614	43153	38.9	Croceibacter phage P2559Y	Viruses; dsDNA viruses, no RNA stage; Caudovirales; Siphoviridae.	Bacteria; Bacteroidetes; Flavobacteriia; Flavobacteriales; Flavobacteriaceae; Croceibacter	Bacteroidetes viruses
NC_006356	36012	30.6	Flavobacterium phage 11b	Viruses; dsDNA viruses, no RNA stage; Caudovirales; Siphoviridae.	Bacteria; Bacteroidetes; Flavobacteriia; Flavobacteriales; Flavobacteriaceae; Flavobacterium	Bacteroidetes viruses
NC_021867	46978	31.6	Flavobacterium phage 6H	Viruses; dsDNA viruses, no RNA stage; unclassified dsDNA phages.	Bacteria; Bacteroidetes; Flavobacteriia; Flavobacteriales; Flavobacteriaceae; Flavobacterium	Bacteroidetes viruses
NC_027125	47142	30.2	Flavobacterium phage FCL-2	Viruses; dsDNA viruses, no RNA stage; Caudovirales; Myoviridae.	Bacteria; Bacteroidetes; Flavobacteriia; Flavobacteriales; Flavobacteriaceae; Flavobacterium	Bacteroidetes viruses
KJ018210	42252	34.3	Flavobacterium sp. phage 1/32	Viruses; dsDNA viruses, no RNA stage; Caudovirales; Myoviridae.	Bacteria; Bacteroidetes; Flavobacteriia; Flavobacteriales; Flavobacteriaceae; Flavobacterium	Bacteroidetes viruses
NC_028924	48689	28.9	Polaribacter phage P12002L	Viruses; dsDNA viruses, no RNA stage; Caudovirales; Siphoviridae.	Bacteria; Bacteroidetes; Flavobacteriia; Flavobacteriales; Flavobacteriaceae; Polaribacter	Bacteroidetes viruses
NC_028763	49847	28.9	Polaribacter phage P12002S	Viruses; dsDNA viruses, no RNA stage; Caudovirales; Siphoviridae.	Bacteria; Bacteroidetes; Flavobacteriia; Flavobacteriales; Flavobacteriaceae; Polaribacter	Bacteroidetes viruses
NC_004735	129908	42.5	Rhodothermus phage RM378	Viruses; dsDNA viruses, no RNA stage; Caudovirales; Myoviridae.	Bacteria; Bacteroidetes; Bacteroidetes Order II. Incertae sedis; Rhodothermaceae; Rhodothermus	Bacteroidetes viruses
NC_019490	49329	34.7	Riemerella phage RAP44	Viruses; dsDNA viruses, no RNA stage; Caudovirales; Siphoviridae.	Bacteria; Bacteroidetes; Flavobacteriia; Flavobacteriales; Flavobacteriaceae; Riemerella	Bacteroidetes viruses
NC_017983	43788	57.2	Salisaeta icosahedral phage 1	Viruses; unclassified phages.	Bacteria; Bacteroidetes; Bacteroidetes Order II. Incertae sedis; Rhodothermaceae; Salisaeta	Bacteroidetes viruses
NC_018272	35652	35.9	Nonlabens phage P12024L	Viruses; dsDNA viruses, no RNA stage; unclassified dsDNA phages.	Bacteria; Bacteroidetes; Flavobacteriia; Flavobacteriales; Flavobacteriaceae	Bacteroidetes viruses
NC_018271	35700	35.5	Nonlabens phage P12024S	Viruses; dsDNA viruses, no RNA stage; unclassified dsDNA phages.	Bacteria; Bacteroidetes; Flavobacteriia; Flavobacteriales; Flavobacteriaceae	Bacteroidetes viruses
NC_010537	41172	34.6	Acidianus filamentous virus 9	Viruses; dsDNA viruses, no RNA stage; Ligamenvirales; Lipothrixviridae; Betalipothrixvirus.	Archaea: Crenarchaeota: Thermoprotei: Sulfolobales: Sulfolobaceae	non-Bacteroidetes viruses
NC_005361	17385	38.7	Sulfolobus virus Kamchatka 1	Viruses; dsDNA viruses, no RNA stage; Fuselloviridae; Alphafusellovirus; unclassified Fusellovirus.	Archaea: Crenarchaeota: Thermoprotei: Sulfolobales: Sulfolobaceae: Sulfolobus	non-Bacteroidetes viruses
NC_021328	143855	50.4	Halovirus HGTV-1	Viruses; dsDNA viruses, no RNA stage; unclassified dsDNA viruses; unclassified archaeal dsDNA viruses; Haloviruses.	Archaea: Euryarchaeota: Halobacteria: Haloferacales: Haloferacaceae: Halogranum	non-Bacteroidetes viruses
NC_022337	29467	53.9	Propionibacterium phage PHL071N05	Viruses; dsDNA viruses, no RNA stage; Caudovirales; Siphoviridae.	Bacteria: Actinobacteria: Actinobacteria: Propionibacteriales: Propionibacteriaceae: Propionibacterium	non-Bacteroidetes viruses
KM408320	68576	66.4	Mycobacterium phage Lasso	Viruses; dsDNA viruses, no RNA stage; Caudovirales; Siphoviridae.	Bacteria: Actinobacteria: Actinobacteria: Corynebacteriales: Mycobacteriaceae: Mycolicibacterium	non-Bacteroidetes viruses
NC_024136	51781	63.7	Mycobacterium phage Seabiscuit	Viruses; dsDNA viruses, no RNA stage; Caudovirales; Siphoviridae.	Bacteria: Actinobacteria: Actinobacteria: Corynebacteriales: Mycobacteriaceae: Mycobacterium	non-Bacteroidetes viruses
NC_027622	29330	53.8	Propionibacterium phage Stormborn	Viruses; dsDNA viruses, no RNA stage; Caudovirales; Siphoviridae.	Bacteria: Actinobacteria: Actinobacteria: Propionibacteriales: Propionibacteriaceae: Propionibacterium	non-Bacteroidetes viruses
KJ194584	68628	67.5	Mycobacterium phage Heathcliff	Viruses; dsDNA viruses, no RNA stage; Caudovirales; Siphoviridae.	Bacteria: Actinobacteria: Actinobacteria: Corynebacteriales: Mycobacteriaceae: Mycolicibacterium	non-Bacteroidetes viruses
JN699014	65108	59.7	Mycobacterium phage Nova	Viruses; dsDNA viruses, no RNA stage; Caudovirales; Siphoviridae.	Bacteria: Actinobacteria: Actinobacteria: Corynebacteriales: Mycobacteriaceae: Mycolicibacterium	non-Bacteroidetes viruses
NC_023577	51797	64	Mycobacterium phage Obama12	Viruses; dsDNA viruses, no RNA stage; Caudovirales; Siphoviridae; L5likevirus.	Bacteria: Actinobacteria: Actinobacteria: Corynebacteriales: Mycobacteriaceae: Mycobacterium	non-Bacteroidetes viruses
NC_011022	51621	63.4	Mycobacterium phage DD5	Viruses; dsDNA viruses, no RNA stage; Caudovirales; Siphoviridae.	Bacteria: Actinobacteria: Actinobacteria: Corynebacteriales: Mycobacteriaceae: Mycobacterium	non-Bacteroidetes viruses
NC_013694	51376	63.9	Mycobacterium phage Peaches	Viruses; dsDNA viruses, no RNA stage; Caudovirales; Siphoviridae; L5likevirus.	Bacteria: Actinobacteria: Actinobacteria: Corynebacteriales: Mycobacteriaceae: Mycobacterium	non-Bacteroidetes viruses
NC_011055	76312	62.8	Mycobacterium phage Porky	Viruses; dsDNA viruses, no RNA stage; Caudovirales; Siphoviridae; Cjwunalikevirus.	Bacteria: Actinobacteria: Actinobacteria: Corynebacteriales: Mycobacteriaceae: Mycobacterium	non-Bacteroidetes viruses
KC556898	38253	48.2	Brucella phage Wb	Viruses; dsDNA viruses, no RNA stage; Caudovirales; Podoviridae.	Bacteria: Actinobacteria: Actinobacteria: Corynebacteriales: Mycobacteriaceae: Mycolicibacterium	non-Bacteroidetes viruses
KC661271	51373	63.9	Mycobacterium phage Dhanush	Viruses; dsDNA viruses, no RNA stage; Caudovirales; Siphoviridae; L5likevirus.	Bacteria: Actinobacteria: Actinobacteria: Corynebacteriales: Mycobacteriaceae: Mycolicibacterium	non-Bacteroidetes viruses
NC_023695	52481	63.8	Mycobacterium phage Violet	Viruses; dsDNA viruses, no RNA stage; Caudovirales; Siphoviridae; L5likevirus.	Bacteria: Actinobacteria: Actinobacteria: Corynebacteriales: Mycobacteriaceae: Mycobacterium	non-Bacteroidetes viruses
NC_027385	29261	53.9	Propionibacterium phage PHL092M00	Viruses; dsDNA viruses, no RNA stage; Caudovirales; Siphoviridae.	Bacteria: Actinobacteria: Actinobacteria: Propionibacteriales: Propionibacteriaceae: Propionibacterium	non-Bacteroidetes viruses
NC_018842	29348	54.4	Propionibacterium phage P1.1	Viruses; dsDNA viruses, no RNA stage; Caudovirales; Siphoviridae.	Bacteria: Actinobacteria: Actinobacteria: Propionibacteriales: Propionibacteriaceae: Propionibacterium	non-Bacteroidetes viruses
NC_023711	68720	66.4	Mycobacterium phage Oline	Viruses; dsDNA viruses, no RNA stage; Caudovirales; Siphoviridae.	Bacteria: Actinobacteria: Actinobacteria: Corynebacteriales: Mycobacteriaceae: Mycobacterium	non-Bacteroidetes viruses
NC_028654	56275	61.2	Mycobacterium phage Sparkdehlily	Viruses; dsDNA viruses, no RNA stage; Caudovirales; Siphoviridae.	Bacteria: Actinobacteria: Actinobacteria: Corynebacteriales: Mycobacteriaceae: Mycolicibacterium	non-Bacteroidetes viruses
KJ578777	29396	54	Propionibacterium phage PHL116M10	Viruses; dsDNA viruses, no RNA stage; Caudovirales; Siphoviridae.	Bacteria: Actinobacteria: Actinobacteria: Propionibacteriales: Propionibacteriaceae: Cutibacterium	non-Bacteroidetes viruses
NC_011044	69904	68.3	Mycobacterium phage Nigel	Viruses; dsDNA viruses, no RNA stage; Caudovirales; Siphoviridae; Pgonelikevirus.	Bacteria: Actinobacteria: Actinobacteria: Corynebacteriales: Mycobacteriaceae: Mycobacterium	non-Bacteroidetes viruses
JN006062	75706	62.9	Mycobacterium phage Rakim	Viruses; dsDNA viruses, no RNA stage; Caudovirales; Siphoviridae.	Bacteria: Actinobacteria: Actinobacteria: Corynebacteriales: Mycobacteriaceae: Mycolicibacterium	non-Bacteroidetes viruses
KJ578764	29407	53.9	Propionibacterium phage PHL064M02	Viruses; dsDNA viruses, no RNA stage; Caudovirales; Siphoviridae.	Bacteria: Actinobacteria: Actinobacteria: Propionibacteriales: Propionibacteriaceae: Cutibacterium	non-Bacteroidetes viruses
NC_028757	50768	64	Mycobacterium phage Tiffany	Viruses; dsDNA viruses, no RNA stage; Caudovirales; Siphoviridae; L5likevirus; unclassified L5likevirus.	Bacteria: Actinobacteria: Actinobacteria: Corynebacteriales: Mycobacteriaceae	non-Bacteroidetes viruses
NC_028832	61511	64	Mycobacterium phage Omnicron	Viruses; dsDNA viruses, no RNA stage; Caudovirales; Siphoviridae.	Bacteria: Actinobacteria: Actinobacteria: Corynebacteriales: Mycobacteriaceae: Mycolicibacterium	non-Bacteroidetes viruses
NC_027346	29327	53.7	Propionibacterium phage PHL171M01	Viruses; dsDNA viruses, no RNA stage; Caudovirales; Siphoviridae.	Bacteria: Actinobacteria: Actinobacteria: Propionibacteriales: Propionibacteriaceae: Propionibacterium	non-Bacteroidetes viruses
NC_023602	50781	65.7	Mycobacterium phage 32HC	Viruses; dsDNA viruses, no RNA stage; Caudovirales; Siphoviridae.	Bacteria: Actinobacteria: Actinobacteria: Corynebacteriales: Mycobacteriaceae: Mycobacterium	non-Bacteroidetes viruses
NC_015285	174285	39.6	Prochlorococcus phage Syn33	Viruses; dsDNA viruses, no RNA stage; Caudovirales.	Bacteria: Cyanobacteria: Oscillatoriophycideae: Chroococcales: Synechococcus	non-Bacteroidetes viruses
NC_022751	42480	46.4	Cyanophage PP	Viruses; dsDNA viruses, no RNA stage; Caudovirales; Podoviridae.	Bacteria: Cyanobacteria: Oscillatoriophycideae: Oscillatoriales:	non-Bacteroidetes viruses
NC_020872	46997	40.5	Cyanophage SS120-1	Viruses; dsDNA viruses, no RNA stage; Caudovirales.	Bacteria: Cyanobacteria: Prochlorales: Prochlorococcaceae: Prochlorococcus: Prochlorococcus marinus	non-Bacteroidetes viruses
NC_015283	176428	37.6	Prochlorococcus phage P-RSM4	Viruses; dsDNA viruses, no RNA stage; Caudovirales; Myoviridae.	Bacteria: Cyanobacteria: Prochlorales: Prochlorococcaceae: Prochlorococcus	non-Bacteroidetes viruses
KF156339	176044	39.1	Synechococcus phage S-MbCM25	Viruses; dsDNA viruses, no RNA stage; Caudovirales; Myoviridae; Tevenvirinae; T4likevirus.	Bacteria: Cyanobacteria: Synechococcales: Synechococcaceae: Synechococcus	non-Bacteroidetes viruses
KJ019030	171279	39.4	Synechococcus phage ACG-2014a	Viruses; dsDNA viruses, no RNA stage; Caudovirales; Myoviridae; Tevenvirinae; T4likevirus.	Bacteria: Cyanobacteria: Synechococcales: Synechococcaceae:	non-Bacteroidetes viruses
NC_028669	43012	34.7	Staphylococcus phage phiJB	Viruses; dsDNA viruses, no RNA stage; Caudovirales; Siphoviridae; Phietalikevirus; unclassified Phietalikevirus.	Bacteria: Firmicutes: Bacilli: Bacillales: Staphylococcaceae: Staphylococcus	non-Bacteroidetes viruses
KP687432	140906	30.3	Staphylococcus phage IME-SA2	Viruses; dsDNA viruses, no RNA stage; Caudovirales; Myoviridae; Spounavirinae; Twortlikevirus.	Bacteria: Firmicutes: Bacilli: Bacillales: Staphylococcaceae: Staphylococcus	non-Bacteroidetes viruses
NC_024380	25740	36.5	Leuconostoc phage phiLN6B	Viruses; dsDNA viruses, no RNA stage; Caudovirales; Siphoviridae.	Bacteria: Firmicutes: Bacilli: Lactobacillales: Leuconostocaceae: Leuconostoc	non-Bacteroidetes viruses
NC_025420	32975	41.5	Lactobacillus phage Ld17	Viruses; dsDNA viruses, no RNA stage; Caudovirales; Siphoviridae.	Bacteria: Firmicutes: Bacilli: Lactobacillales: Lactobacillaceae: Lactobacillus	non-Bacteroidetes viruses
NC_002214	39807	38.6	Streptococcus phage Sfi11	Viruses; dsDNA viruses, no RNA stage; Caudovirales; Siphoviridae; Sfi1unalikevirus.	Bacteria: Firmicutes: Bacilli: Lactobacillales: Streptococcaceae: Streptococcus	non-Bacteroidetes viruses
JQ740802	32583	34.5	Lactococcus Phage ASCC454	Viruses; dsDNA viruses, no RNA stage; Caudovirales; Siphoviridae.	Bacteria: Firmicutes: Bacilli: Lactobacillales: Streptococcaceae: Lactococcus	non-Bacteroidetes viruses
AJ312240	37618	34.7	Listeria phage PSA	Viruses; dsDNA viruses, no RNA stage; Caudovirales; Siphoviridae.	Bacteria: Firmicutes: Bacilli: Bacillales: Listeriaceae: Listeria	non-Bacteroidetes viruses
JX274647	42902	34.5	Staphylococcus phage SP6	Viruses; dsDNA viruses, no RNA stage; Caudovirales; Siphoviridae.	Bacteria: Firmicutes: Bacilli: Bacillales: Staphylococcaceae: Staphylococcus	non-Bacteroidetes viruses
NC_027372	39639	39.9	Bacillus phage Pascal	Viruses; dsDNA viruses, no RNA stage; Caudovirales; Podoviridae.	Bacteria: Firmicutes: Bacilli: Bacillales: Bacillaceae: Bacillus	non-Bacteroidetes viruses
NC_028864	43189	34.7	Staphylococcus phage phinm4	Viruses; dsDNA viruses, no RNA stage; Caudovirales; Siphoviridae; Phietalikevirus.	Bacteria: Firmicutes: Bacilli: Bacillales: Staphylococcaceae: Staphylococcus	non-Bacteroidetes viruses
NC_001825	19343	38.8	Streptococcus phage Cp-1	Viruses; dsDNA viruses, no RNA stage; Caudovirales; Podoviridae; Picovirinae; unassigned Picovirinae.	Bacteria: Firmicutes: Bacilli: Lactobacillales: Streptococcaceae: Streptococcus	non-Bacteroidetes viruses
NC_023560	43454	39	Oenococcus phage phiS13	Viruses; dsDNA viruses, no RNA stage; unclassified dsDNA phages.	Bacteria: Firmicutes: Bacilli: Lactobacillales: Leuconostocaceae: Oenococcus	non-Bacteroidetes viruses
NC_028917	41931	35.4	Staphylococcus phage 3MRA	Viruses; dsDNA viruses, no RNA stage; Caudovirales; Siphoviridae.	Bacteria: Firmicutes: Bacilli: Bacillales: Staphylococcaceae: Staphylococcus	non-Bacteroidetes viruses
NC_002669	14957	35.9	Lactococcus phage bIL310	Viruses; dsDNA viruses, no RNA stage; Caudovirales; Siphoviridae.	Bacteria: Firmicutes: Bacilli: Lactobacillales: Streptococcaceae: Lactococcus	non-Bacteroidetes viruses
NC_028969	52955	38.1	Brevibacillus phage Osiris	Viruses; dsDNA viruses, no RNA stage; Caudovirales; Myoviridae.	Bacteria: Firmicutes: Bacilli: Bacillales: Paenibacillaceae: Brevibacillus	non-Bacteroidetes viruses
NC_019489	41726	40.6	Lactobacillus phage Sha1	Viruses; dsDNA viruses, no RNA stage; Caudovirales; Siphoviridae.	Bacteria: Firmicutes: Bacilli: Lactobacillales: Lactobacillaceae: Lactobacillus	non-Bacteroidetes viruses
NC_022094	14319	36.8	Bacillus phage Wip1	Viruses; dsDNA viruses, no RNA stage; Tectiviridae; Tectivirus; unclassified Tectivirus.	Bacteria: Firmicutes: Bacilli: Bacillales: Bacillaceae: Bacillus	non-Bacteroidetes viruses
NC_023007	168876	34.3	Bacillus phage vB_BanS-Tsamsa	Viruses; dsDNA viruses, no RNA stage; Caudovirales; Siphoviridae.	Bacteria: Firmicutes: Bacilli: Bacillales: Bacillaceae: Bacillus	non-Bacteroidetes viruses
NC_023574	128546	32.5	Lactococcus phage phiL47	Viruses; dsDNA viruses, no RNA stage; Caudovirales; Siphoviridae.	Bacteria: Firmicutes: Bacilli: Lactobacillales: Streptococcaceae: Lactococcus	non-Bacteroidetes viruses
NC_027377	28921	36.1	Leuconostoc phage Ln-8	Viruses; dsDNA viruses, no RNA stage; Caudovirales; Siphoviridae.	Bacteria: Firmicutes: Bacilli: Lactobacillales: Leuconostocaceae: Leuconostoc	non-Bacteroidetes viruses
NC_019915	40917	34.1	Staphylococcus phage StB20	Viruses; dsDNA viruses, no RNA stage; Caudovirales; Siphoviridae.	Bacteria: Firmicutes: Bacilli: Bacillales: Staphylococcaceae: Staphylococcus	non-Bacteroidetes viruses
NC_004303	43075	38.3	Streptococcus phage O1205	Viruses; dsDNA viruses, no RNA stage; Caudovirales; Siphoviridae; Sfi1unalikevirus.	Bacteria: Firmicutes: Bacilli: Lactobacillales: Streptococcaceae: Streptococcus	non-Bacteroidetes viruses
NC_009554	34659	47.8	Lactobacillus phage LL-H	Viruses; dsDNA viruses, no RNA stage; Caudovirales; Siphoviridae.	Bacteria: Firmicutes: Bacilli: Lactobacillales: Lactobacillaceae: Lactobacillus	non-Bacteroidetes viruses
NC_024359	133048	36	Listeria phage LP-048	Viruses; dsDNA viruses, no RNA stage; Caudovirales; Myoviridae.	Bacteria: Firmicutes: Bacilli: Bacillales: Listeriaceae: Listeria	non-Bacteroidetes viruses
NC_007059	43114	35.2	Staphylococcus phage 71	Viruses; dsDNA viruses, no RNA stage; Caudovirales; Siphoviridae; Phietalikevirus.	Bacteria: Firmicutes: Bacilli: Bacillales: Staphylococcaceae: Staphylococcus	non-Bacteroidetes viruses
NC_002668	36949	35.7	Lactococcus phage bIL309	Viruses; dsDNA viruses, no RNA stage; Caudovirales; Siphoviridae.	Bacteria: Firmicutes: Bacilli: Lactobacillales: Streptococcaceae: Lactococcus	non-Bacteroidetes viruses
KC556893	38253	48.2	Brucella phage Bk	Viruses; dsDNA viruses, no RNA stage; Caudovirales; Podoviridae.	Bacteria: Proteobacteria: Alphaproteobacteria: Rhizobiales: Brucellaceae: Brucella	non-Bacteroidetes viruses
NC_027334	47800	66.7	Aurantimonas phage AmM-1	Viruses; dsDNA viruses, no RNA stage; Caudovirales.	Bacteria: Proteobacteria: Alphaproteobacteria: Rhizobiales: Aurantimonadaceae: Aurantimonas	non-Bacteroidetes viruses
NC_027204	194701	49	Sinorhizobium phage phiM12	Viruses; dsDNA viruses, no RNA stage; Caudovirales; Myoviridae; Tevenvirinae; T4likevirus.	Bacteria: Proteobacteria: Alphaproteobacteria: Rhizobiales: Rhizobiaceae: Sinorhizobium	non-Bacteroidetes viruses
NC_005284	54865	60.7	Burkholderia phage phi1026b	Viruses; dsDNA viruses, no RNA stage; Caudovirales; Siphoviridae; Phie125likevirus.	Bacteria: Proteobacteria: Betaproteobacteria: Burkholderiales: Burkholderiaceae: Burkholderia	non-Bacteroidetes viruses
AB746912	37159	40.6	Nitratiruptor phage NrS-1	Viruses; dsDNA viruses, no RNA stage; Caudovirales; Siphoviridae.	Bacteria: Proteobacteria: delta/epsilon subdivisions: Epsilonproteobacteria: Nitratiruptor	non-Bacteroidetes viruses
FR823450	132454	26	Campylobacter phage CP81	Viruses; dsDNA viruses, no RNA stage; Caudovirales; Myoviridae; Cp8unalikevirus.	Bacteria: Proteobacteria: delta/epsilon subdivisions: Epsilonproteobacteria: Campylobacterales: Campylobacteraceae	non-Bacteroidetes viruses
NC_019512	26836	35.5	Helicobacter phage 1961P	Viruses; dsDNA viruses, no RNA stage; Caudovirales; Podoviridae.	Bacteria: Proteobacteria: delta/epsilon subdivisions: Epsilonproteobacteria: Campylobacterales: Helicobacteraceae	non-Bacteroidetes viruses
NC_003313	33106	48.9	Vibrio phage K139	Viruses; dsDNA viruses, no RNA stage; Caudovirales; Myoviridae; Peduovirinae; Hpunalikevirus.	Bacteria: Proteobacteria: Gammaproteobacteria: Vibrionales: Vibrionaceae: Vibrio	non-Bacteroidetes viruses
NC_005841	41391	47.4	Enterobacteria phage ST104	Viruses; dsDNA viruses, no RNA stage; Caudovirales; Podoviridae; P22likevirus.	Bacteria: Proteobacteria: Gammaproteobacteria: Enterobacteriales: Enterobacteriaceae: Salmonella	non-Bacteroidetes viruses
NC_015457	165919	35.6	Shigella phage Shfl2	Viruses; dsDNA viruses, no RNA stage; Caudovirales; Myoviridae; Tevenvirinae; T4likevirus.	Bacteria: Proteobacteria: Gammaproteobacteria: Enterobacteriales: Enterobacteriaceae: Shigella	non-Bacteroidetes viruses
NC_006940	40793	50.1	Salmonella phage SS3e	Viruses; dsDNA viruses, no RNA stage; Caudovirales; Siphoviridae; Jerseylikevirus.	Bacteria: Proteobacteria: Gammaproteobacteria: Enterobacteriales: Enterobacteriaceae: Salmonella	non-Bacteroidetes viruses
NC_007804	39104	49	Escherichia phage phiV10	Viruses; dsDNA viruses, no RNA stage; Caudovirales; Podoviridae.	Bacteria: Proteobacteria: Gammaproteobacteria: Enterobacteriales: Enterobacteriaceae: Escherichia	non-Bacteroidetes viruses
KF800937	42542	43.5	Vibrio phage AS51	Viruses; dsDNA viruses, no RNA stage; Caudovirales; Podoviridae.	Bacteria: Proteobacteria: Gammaproteobacteria: Vibrionales: Vibrionaceae: Vibrio	non-Bacteroidetes viruses
NC_029065	98765	48.5	Pseudomonas phage VCM	Viruses; dsDNA viruses, no RNA stage; Caudovirales; Myoviridae.	Bacteria: Proteobacteria: Gammaproteobacteria: Pseudomonadales: Pseudomonadaceae	non-Bacteroidetes viruses
NC_022744	39860	48.6	Erwinia phage FE44	Viruses; dsDNA viruses, no RNA stage; Caudovirales; Podoviridae; Autographivirinae; T7likevirus.	Bacteria: Proteobacteria: Gammaproteobacteria: Enterobacteriales: Enterobacteriaceae: Erwinia	non-Bacteroidetes viruses
NC_029083	93464	49.5	Pseudomonas phage PaoP5	Viruses; dsDNA viruses, no RNA stage; Caudovirales; Myoviridae.	Bacteria: Proteobacteria: Gammaproteobacteria: Pseudomonadales: Pseudomonadaceae: Pseudomonas	non-Bacteroidetes viruses
NC_027398	38742	47.4	Enterobacteria phage Sf101	Viruses; dsDNA viruses, no RNA stage; Caudovirales; Podoviridae.	Bacteria: Proteobacteria: Gammaproteobacteria: Enterobacteriales: Enterobacteriaceae: Shigella	non-Bacteroidetes viruses
NC_011040	39816	48.8	Enterobacteria phage BA14	Viruses; dsDNA viruses, no RNA stage; Caudovirales; Podoviridae; Autographivirinae; T7likevirus.	Bacteria: Proteobacteria: Gammaproteobacteria: Enterobacteriales: Enterobacteriaceae: Escherichia	non-Bacteroidetes viruses
NC_021561	37324	43.1	Vibrio phage pYD38-B	Viruses; dsDNA viruses, no RNA stage; Caudovirales; Siphoviridae.	Bacteria: Proteobacteria: Gammaproteobacteria: Vibrionales: Vibrionaceae: Vibrio	non-Bacteroidetes viruses
NC_021772	72394	39.6	Salmonella phage FSL SP-058	Viruses; dsDNA viruses, no RNA stage; Caudovirales; Podoviridae; N4likevirus; unclassified N4likevirus.	Bacteria: Proteobacteria: Gammaproteobacteria: Enterobacteriales: Enterobacteriaceae: Salmonella	non-Bacteroidetes viruses
NC_021534	47552	47.3	Vibrio phage pYD38-A	Viruses; dsDNA viruses, no RNA stage; unclassified dsDNA phages.	Bacteria: Proteobacteria: Gammaproteobacteria: Vibrionales: Vibrionaceae: Vibrio	non-Bacteroidetes viruses
NC_010326	43548	62.3	Pseudomonas phage LUZ19	Viruses; dsDNA viruses, no RNA stage; Caudovirales; Podoviridae; Autographivirinae; unclassified phiKMV-like phages.	Bacteria: Proteobacteria: Gammaproteobacteria: Pseudomonadales: Pseudomonadaceae: Pseudomonas	non-Bacteroidetes viruses
NC_029081	45633	48.9	Pectobacterium phage Peat1	Viruses; dsDNA viruses, no RNA stage; Caudovirales; Podoviridae.	Bacteria: Proteobacteria: Gammaproteobacteria: Enterobacterales: Pectobacteriaceae: Pectobacterium	non-Bacteroidetes viruses
NC_020078	41796	55.7	Cronobacter phage vB_CskP_GAP227	Viruses; dsDNA viruses, no RNA stage; Caudovirales; Podoviridae; Autographivirinae; unclassified phiKMV-like phages.	Bacteria: Proteobacteria: Gammaproteobacteria: Enterobacteriales: Enterobacteriaceae: Cronobacter	non-Bacteroidetes viruses
NC_008464	60238	49.1	Stx2-converting phage 86	Viruses; dsDNA viruses, no RNA stage; Caudovirales; Podoviridae.	Bacteria: Proteobacteria: Gammaproteobacteria: Enterobacteriales: Enterobacteriaceae: Escherichia	non-Bacteroidetes viruses
LN610575	93503	49.2	Pseudomonas phage vB_PaeM_C2-10_Ab08	Viruses; dsDNA viruses, no RNA stage; Caudovirales; Myoviridae.	Bacteria: Proteobacteria: Gammaproteobacteria: Pseudomonadales: Pseudomonadaceae: Pseudomonas	non-Bacteroidetes viruses
NC_019510	39282	51.9	Erwinia phage vB_EamP-L1	Viruses; dsDNA viruses, no RNA stage; Caudovirales; Podoviridae; Autographivirinae; T7likevirus.	Bacteria: Proteobacteria: Gammaproteobacteria: Enterobacteriales: Enterobacteriaceae: Erwinia	non-Bacteroidetes viruses
NC_027393	39530	50.6	Vibrio phage J2	Viruses; dsDNA viruses, no RNA stage; Caudovirales; Podoviridae.	Bacteria: Proteobacteria: Gammaproteobacteria: Vibrionales: Vibrionaceae: Vibrio	non-Bacteroidetes viruses
NC_016071	145964	45.6	Salmonella phage PVP-SE1	Viruses; dsDNA viruses, no RNA stage; Caudovirales; Myoviridae.	Bacteria: Proteobacteria: Gammaproteobacteria: Enterobacteriales: Enterobacteriaceae: Salmonella	non-Bacteroidetes viruses
NC_009990	37313	40.9	Thalassomonas phage BA3	Viruses; dsDNA viruses, no RNA stage; Caudovirales; Podoviridae.	Bacteria: Proteobacteria: Gammaproteobacteria: Alteromonadales: Colwelliaceae: Thalassotalea	non-Bacteroidetes viruses
NC_013651	38497	42.8	Vibrio phage N4	Viruses; dsDNA viruses, no RNA stage; Caudovirales; Podoviridae; Autographivirinae; T7likevirus.	Bacteria: Proteobacteria: Gammaproteobacteria: Vibrionales: Vibrionaceae: Vibrio	non-Bacteroidetes viruses
NC_025450	44366	51	Lelliottia phage phD2B	Viruses; dsDNA viruses, no RNA stage; Caudovirales; Podoviridae; Autographivirinae; unclassified Sp6likevirus.	Bacteria: Proteobacteria: Gammaproteobacteria: Enterobacteriales: Enterobacteriaceae: Lelliottia	non-Bacteroidetes viruses
FM180578	57248	51.1	Enterobacteria phage 2851	Viruses; dsDNA viruses, no RNA stage; Caudovirales; Podoviridae.	Bacteria: Proteobacteria: Gammaproteobacteria: Enterobacterales: Enterobacteriaceae: Escherichia	non-Bacteroidetes viruses
NC_014663	169947	40	Acinetobacter phage Acj9	Viruses; dsDNA viruses, no RNA stage; Caudovirales; Myoviridae; Tevenvirinae; T4likevirus.	Bacteria: Proteobacteria: Gammaproteobacteria: Pseudomonadales: Moraxellaceae: Acinetobacter	non-Bacteroidetes viruses
NC_011703	66235	55.6	Pseudomonas phage 14-1	Viruses; dsDNA viruses, no RNA stage; Caudovirales; Myoviridae.	Bacteria: Proteobacteria: Gammaproteobacteria: Pseudomonadales: Pseudomonadaceae: Pseudomonas	non-Bacteroidetes viruses
NC_023608	42093	49.9	Salmonella phage vB_SenS-Ent2	Viruses; dsDNA viruses, no RNA stage; Caudovirales; Siphoviridae.	Bacteria: Proteobacteria: Gammaproteobacteria: Enterobacteriales: Enterobacteriaceae: Salmonella	non-Bacteroidetes viruses
NC_021337	31185	39.2	Acinetobacter phage AB3	Viruses; dsDNA viruses, no RNA stage; Caudovirales; Podoviridae.	Bacteria: Proteobacteria: Gammaproteobacteria: Pseudomonadales: Moraxellaceae: Acinetobacter	non-Bacteroidetes viruses
NC_028927	167298	35.5	Escherichia phage slur02	Viruses; dsDNA viruses, no RNA stage; Caudovirales; Myoviridae; Tevenvirinae; T4likevirus.	Bacteria: Proteobacteria: Gammaproteobacteria: Enterobacterales: Enterobacteriaceae: Escherichia	non-Bacteroidetes viruses
NC_019401	358663	35.6	Cronobacter phage vB_CsaM_GAP32	Viruses; dsDNA viruses, no RNA stage; Caudovirales; Myoviridae.	Bacteria: Proteobacteria: Gammaproteobacteria: Enterobacteriales: Enterobacteriaceae: Cronobacter	non-Bacteroidetes viruses
NC_029015	33507	53.4	Salmonella phage SEN4	Viruses; dsDNA viruses, no RNA stage; Caudovirales; Myoviridae; Peduovirinae; P2likevirus.	Bacteria: Proteobacteria: Gammaproteobacteria: Enterobacterales: Enterobacteriaceae: Salmonella	non-Bacteroidetes viruses
