# Supplementary material for: In silico Prediction of Virus-Host Interactions for Marine Bacteroidetes With the Use of Metagenome-Assembled Genomes
Source: Front Microbiol. 2020 Apr 28;11:738. doi: 10.3389/fmicb.2020.00738 (PMC7198788; doi:10.3389/fmicb.2020.00738)
Supplement: Supplementary file 3 [file Table_2.xlsx]

## Sheet: Sheet1
Supplementary Table S2. Predicted virus-host pairs between EVGs and Bacteroidetes genomes.
EVGs	gOTU	Prediction Method	Bacteroidetes genome ID	Matched Bacteroidetes Genome Contig	Bacteroidetes genome source	Host Taxonomy	Host genome taxonomical classification by GTDBtk (only for MAGs)
OBV_N00073	5	CRISPR	GCF_003984825	NZ_RYDM01000010	Refseq	Bacteria:Bacteroidetes:Flavobacteriia:Flavobacteriales:Flavobacteriaceae:Flavobacterium:Flavobacterium sp. RSP46	-
TARA_ERS492160_N000662	468	CRISPR	GCF_001683825+E4:G6	NZ_LXTR01000001	Refseq	Bacteria:Bacteroidetes:Flavobacteriia:Flavobacteriales:Flavobacteriaceae:Flavobacterium:Flavobacteriaceae bacterium CP2B	-
TARA_ERS488499_N000464	468	CRISPR	GCF_002954665	NZ_MSCM01000001	Refseq	Bacteria:Bacteroidetes:Flavobacteriia:Flavobacteriales:Flavobacteriaceae:Polaribacter:Polaribacter glomeratus ATCC 43844	-
TARA_ERS490320_N000023	490	blastn	GCF_900624725	NZ_UYXD01000001	Refseq	Bacteria:Bacteroidetes:Flavobacteriia:Flavobacteriales:Flavobacteriaceae:Aquimarina:Aquimarina sp. Aq349	-
TARA_ERS490320_N000023	490	blastn	GCF_900299485	NZ_OMKB01000021	Refseq	Bacteria:Bacteroidetes:Flavobacteriia:Flavobacteriales:Flavobacteriaceae:Aquimarina:Aquimarina sp. Aq349	-
TARA_ERS490320_N000023	490	blastn	GCF_900089995	NZ_FLRG01000005	Refseq	Bacteria:Bacteroidetes:Flavobacteriia:Flavobacteriales:Flavobacteriaceae:Aquimarina:Aquimarina megaterium EL33	-
TARA_ERS490285_N000146	490	blastn	GCF_900624725	NZ_UYXD01000001	Refseq	Bacteria:Bacteroidetes:Flavobacteriia:Flavobacteriales:Flavobacteriaceae:Aquimarina:Aquimarina sp. Aq349	-
TARA_ERS490285_N000146	490	blastn	GCF_900299485	NZ_OMKB01000021	Refseq	Bacteria:Bacteroidetes:Flavobacteriia:Flavobacteriales:Flavobacteriaceae:Aquimarina:Aquimarina sp. Aq349	-
TARA_ERS490285_N000146	490	blastn	GCF_900089995	NZ_FLRG01000005	Refseq	Bacteria:Bacteroidetes:Flavobacteriia:Flavobacteriales:Flavobacteriaceae:Aquimarina:Aquimarina megaterium EL33	-
TARA_ERS490142_N000102	491	blastn	GCF_004364165	NZ_SOAY01000010	Refseq	Bacteria:Bacteroidetes:Flavobacteriia:Flavobacteriales:Flavobacteriaceae:Maribacter:Maribacter spongiicola DSM 25233	-
TARA_ERS490142_N000102	491	blastn	GCF_003143755	NZ_QFRI01000001	Refseq	Bacteria:Bacteroidetes:Flavobacteriia:Flavobacteriales:Flavobacteriaceae:Algibacter:Algibacter sp. ZY111	-
TARA_ERS490142_N000102	491	blastn	GCF_000799465	NZ_JUGU01000001	Refseq	Bacteria:Bacteroidetes:Flavobacteriia:Flavobacteriales:Flavobacteriaceae:Psychroserpens:Psychroserpens sp. Hel_I_66	-
TARA_ERS490142_N000102	491	blastn	GCF_000430665	NZ_KE387191	Refseq	Bacteria:Bacteroidetes:Flavobacteriia:Flavobacteriales:Flavobacteriaceae:Aquimarina:Aquimarina muelleri DSM 19832	-
TARA_ERS490142_N000102	491	blastn	GCF_000425305	NZ_AUDE01000011	Refseq	Bacteria:Bacteroidetes:Flavobacteriia:Flavobacteriales:Flavobacteriaceae:Psychroserpens:Psychroserpens burtonensis DSM 12212	-
TARA_ERS490142_N000102	491	blastn	GCF_003425985	NZ_CP022985	Refseq	Bacteria:Bacteroidetes:Flavobacteriia:Flavobacteriales:Flavobacteriaceae:Mariniflexile:Mariniflexile sp. TRM1-10	-
TARA_ERS490053_N000309	492	blastn	GCF_000766795	NZ_JPDS01000001	Refseq	Bacteria:Bacteroidetes:Flavobacteriia:Flavobacteriales:Flavobacteriaceae:Polaribacter:Polaribacter sp. Hel1_85	-
TARA_ERS490053_N000309	492	blastn	GCF_001642835	NZ_LXEI01000001	Refseq	Bacteria:Bacteroidetes:Flavobacteriia:Flavobacteriales:Flavobacteriaceae:Tamlana:Tamlana agarivorans JW-26	-
TARA_ERS490053_N000309	492	blastn	GCF_004310335	NZ_SIRS01000003	Refseq	Bacteria:Bacteroidetes:Flavobacteriia:Flavobacteriales:Flavobacteriaceae:Hyunsoonleella:Hyunsoonleella pacifica SW033	-
TARA_ERS490053_N000309	492	blastn	GCF_000797445	NZ_JSWF01000044	Refseq	Bacteria:Bacteroidetes:Flavobacteriia:Flavobacteriales:Flavobacteriaceae:Lacinutrix:Lacinutrix jangbogonensis PAMC 27137	-
TARA_ERS490053_N000309	492	blastn	GCF_000520975	NZ_JACB01000005	Refseq	Bacteria:Bacteroidetes:Flavobacteriia:Flavobacteriales:Flavobacteriaceae:Aquimarina:Aquimarina megaterium XH134	-
TARA_ERS490053_N000309	492	blastn	GCF_000520995	NZ_JACA01000049	Refseq	Bacteria; Bacteroidetes; Flavobacteriia; Flavobacteriales;Flavobacteriaceae; Aquimarina.Aquimarina macrocephali JAMB N27	-
TARA_ERS490494_N000064	185	VHM	TARA_ANW_MAG_00076	-	Delmont et al. 2018	Bacteria;Bacteroidetes;Flavobacteriia;Flavobacteriales;na;na;na	-
TARA_ERS488589_N000003	398	VHM	TARA_ASE_MAG_00029	-	Delmont et al. 2018	Bacteria;Bacteroidetes;Sphingobacteriia;Sphingobacteriales;Saprospiraceae;na;na	-
OBV_N00010	455	blastn	TARA_ANW_MAG_00082	TARA_ANW_MAG_00082_000000000427	Delmont et al. 2018	Bacteria;Bacteroidetes;Flavobacteriia;Flavobacteriales;na;na;na	-
TARA_ERS490346_N000577	493	blastn	TARA_ANW_MAG_00076	TARA_ANW_MAG_00076_000000001219	Delmont et al. 2018	Bacteria;Bacteroidetes;Flavobacteriia;Flavobacteriales;na;na;na	-
TARA_ERS488673_N000208	504	blastn	TARA_ANW_MAG_00076	TARA_ANW_MAG_00076_000000000577	Delmont et al. 2018	Bacteria;Bacteroidetes;Flavobacteriia;Flavobacteriales;na;na;na	-
TARA_ERS488836_N000045	504	blastn	TARA_ANW_MAG_00076	TARA_ANW_MAG_00076_000000000577	Delmont et al. 2018	Bacteria;Bacteroidetes;Flavobacteriia;Flavobacteriales;na;na;na	-
TARA_ERS489943_N000203	504	blastn	TARA_ASE_MAG_00029	TARA_ASE_MAG_00029_000000000388	Delmont et al. 2018	Bacteria;Bacteroidetes;Sphingobacteriia;Sphingobacteriales;Saprospiraceae;na;na	-
TARA_ERS490053_N000098	504	blastn	TARA_ANW_MAG_00076	TARA_ANW_MAG_00076_000000000577	Delmont et al. 2018	Bacteria;Bacteroidetes;Flavobacteriia;Flavobacteriales;na;na;na	-
TARA_ERS490120_N000192	504	blastn	TARA_ANW_MAG_00076	TARA_ANW_MAG_00076_000000000577	Delmont et al. 2018	Bacteria;Bacteroidetes;Flavobacteriia;Flavobacteriales;na;na;na	-
TARA_ERS490346_N000191	504	blastn	TARA_ANW_MAG_00082	TARA_ANW_MAG_00082_000000000065	Delmont et al. 2018	Bacteria;Bacteroidetes;Flavobacteriia;Flavobacteriales;na;na;na	-
TARA_ERS490953_N000029	504	blastn	TARA_ANW_MAG_00076	TARA_ANW_MAG_00076_000000000577	Delmont et al. 2018	Bacteria;Bacteroidetes;Flavobacteriia;Flavobacteriales;na;na;na	-
TARA_ERS492198_N000066	504	blastn	TARA_ANW_MAG_00076	TARA_ANW_MAG_00076_000000000577	Delmont et al. 2018	Bacteria;Bacteroidetes;Flavobacteriia;Flavobacteriales;na;na;na	-
TARA_ERS488589_N001952	794	tRNA	TMED217	TMED217_3	Tully et al. 2017	Bacteroidetes/ChlorobiGroup;NovelClassA;na;na;na	-
TARA_ERS488589_N001952	794	tRNA	TMED46	TMED46_22	Tully et al. 2017	Bacteroidetes/ChlorobiGroup;NovelClassA;na;na;na	-
TARA_ERS488701_N001850	794	tRNA	TMED217	TMED217_3	Tully et al. 2017	Bacteroidetes/ChlorobiGroup;NovelClassA;na;na;na	-
TARA_ERS488701_N001850	794	tRNA	TMED46	TMED46_22	Tully et al. 2017	Bacteroidetes/ChlorobiGroup;NovelClassA;na;na;na	-
TARA_ERS488757_N001037	794	tRNA	TMED217	TMED217_3	Tully et al. 2017	Bacteroidetes/ChlorobiGroup;NovelClassA;na;na;na	-
TARA_ERS488757_N001037	794	tRNA	TMED46	TMED46_22	Tully et al. 2017	Bacteroidetes/ChlorobiGroup;NovelClassA;na;na;na	-
TARA_ERS488813_N001860	794	tRNA	TMED217	TMED217_3	Tully et al. 2017	Bacteroidetes/ChlorobiGroup;NovelClassA;na;na;na	-
TARA_ERS488813_N001860	794	tRNA	TMED46	TMED46_22	Tully et al. 2017	Bacteroidetes/ChlorobiGroup;NovelClassA;na;na;na	-
TARA_ERS488836_N001537	794	tRNA	TMED217	TMED217_3	Tully et al. 2017	Bacteroidetes/ChlorobiGroup;NovelClassA;na;na;na	-
TARA_ERS488836_N001537	794	tRNA	TMED46	TMED46_22	Tully et al. 2017	Bacteroidetes/ChlorobiGroup;NovelClassA;na;na;na	-
TARA_ERS489084_N002225	794	tRNA	TMED217	TMED217_3	Tully et al. 2017	Bacteroidetes/ChlorobiGroup;NovelClassA;na;na;na	-
TARA_ERS489084_N002225	794	tRNA	TMED46	TMED46_22	Tully et al. 2017	Bacteroidetes/ChlorobiGroup;NovelClassA;na;na;na	-
TARA_ERS489148_N002107	794	tRNA	TMED217	TMED217_3	Tully et al. 2017	Bacteroidetes/ChlorobiGroup;NovelClassA;na;na;na	-
TARA_ERS489148_N002107	794	tRNA	TMED46	TMED46_22	Tully et al. 2017	Bacteroidetes/ChlorobiGroup;NovelClassA;na;na;na	-
TARA_ERS489943_N000229	185	VHM	TARA_PSE_MAG_00127	-	Delmont et al. 2018	Bacteria;Bacteroidetes;Flavobacteriia;Flavobacteriales;na;na;na	d__Bacteria;p__Bacteroidota;c__Bacteroidia;o__Flavobacteriales;f__1G12;g__SHAN690;s__
TARA_ERS490494_N000064	185	VHM	TARA_PSE_MAG_00127	-	Delmont et al. 2018	Bacteria;Bacteroidetes;Flavobacteriia;Flavobacteriales;na;na;na	d__Bacteria;p__Bacteroidota;c__Bacteroidia;o__Flavobacteriales;f__1G12;g__SHAN690;s__
TARA_ERS488589_N000003	398	VHM	TARA_PSE_MAG_00127	-	Delmont et al. 2018	Bacteria;Bacteroidetes;Flavobacteriia;Flavobacteriales;na;na;na	d__Bacteria;p__Bacteroidota;c__Bacteroidia;o__Flavobacteriales;f__1G12;g__SHAN690;s__
TARA_ERS490346_N000037	405	blastn	TARA_ASE_MAG_00025	TARA_ASE_MAG_00025_000000001206	Delmont et al. 2018	Bacteria;Bacteroidetes;Flavobacteriia;Flavobacteriales;na;na;na	d__Bacteria;p__Bacteroidota;c__Bacteroidia;o__Flavobacteriales;f__Cryomorphaceae;g__;s__
TARA_ERS490452_N000394	471	blastn	TARA_PSE_MAG_00145	TARA_PSE_MAG_00145_000000000397	Delmont et al. 2018	Bacteria;Bacteroidetes;Flavobacteriia;Flavobacteriales;Flavobacteriaceae;na;na	d__Bacteria;p__Bacteroidota;c__Bacteroidia;o__Flavobacteriales;f__Flavobacteriaceae;g__MS024-2A;s__
TARA_ERS490053_N000309	492	blastn	TOBG_SP-3040	TOBG_SP-3040_11	Tully et al. 2018	Bacteria;Bacteroidetes;Flavobacteria;Flavobacteriales;Flavobacteriaceae;novelGenus_F;null	d__Bacteria;p__Bacteroidota;c__Bacteroidia;o__Flavobacteriales;f__Flavobacteriaceae;g__GCA-2719315;s__GCA_002719315.1
TARA_ERS490053_N000309	492	blastn	TOBG_EAC-674	TOBG_EAC-674_26	Tully et al. 2018	Bacteria;Bacteroidetes;Flavobacteria;Flavobacteriales;Flavobacteriaceae;novelGenus_G;null	d__Bacteria;p__Bacteroidota;c__Bacteroidia;o__Flavobacteriales;f__Flavobacteriaceae;g__MS024-2A;s__GCA_002695445.1
TARA_ERS490053_N000309	492	blastn	TOBG_CPC-288	TOBG_CPC-288_2	Tully et al. 2018	Bacteria;Bacteroidetes;Flavobacteria;Flavobacteriales;Flavobacteriaceae;novelGenus_H;null	d__Bacteria;p__Bacteroidota;c__Bacteroidia;o__Flavobacteriales;f__Flavobacteriaceae;g__MS024-2A;s__GCA_002705385.1
OBV_N00024	506	blastn	TARA_PSE_MAG_00127	TARA_PSE_MAG_00127_000000000260	Delmont et al. 2018	Bacteria;Bacteroidetes;Flavobacteriia;Flavobacteriales;na;na;na	d__Bacteria;p__Bacteroidota;c__Bacteroidia;o__Flavobacteriales;f__1G12;g__SHAN690;s__
TARA_ERS488589_N000065	506	blastn	TMED12	TMED12_37	Tully et al. 2018	Bacteria;Bacteroidetes;Flavobacteriia;Flavobacteriales;Flavobacteriaceae;na;na	d__Bacteria;p__Bacteroidota;c__Bacteroidia;o__Flavobacteriales;f__Flavobacteriaceae;g__Muricauda;s__GCA_002167435.1
TARA_ERS488757_N000013	515	blastn	TARA_ASE_MAG_00025	TARA_ASE_MAG_00025_000000001175	Delmont et al. 2018	Bacteria;Bacteroidetes;Flavobacteriia;Flavobacteriales;na;na;na	d__Bacteria;p__Bacteroidota;c__Bacteroidia;o__Flavobacteriales;f__Cryomorphaceae;g__;s__
TARA_ERS490388_N000065	532	CRISPR	TOBG_EAC-45	TOBG_EAC-45_19	Tully et al. 2018	Bacteria;Bacteroidetes;Flavobacteria;Flavobacteriales;Cytophagaceae;Leeuwenhoekiella;null	d__Bacteria;p__Bacteroidota;c__Bacteroidia;o__Flavobacteriales;f__Flavobacteriaceae;g__Leeuwenhoekiella;s__Leeuwenhoekiella blandensis
