# Supplementary material for: In silico Prediction of Virus-Host Interactions for Marine Bacteroidetes With the Use of Metagenome-Assembled Genomes
Source: Front Microbiol. 2020 Apr 28;11:738. doi: 10.3389/fmicb.2020.00738 (PMC7198788; doi:10.3389/fmicb.2020.00738)
Supplement: Supplementary file 4 [file Table_3.XLSX]

## Sheet: Table S3 
Supplementary Table S3. List of eggNOG and PFAM domains annotation of the putative AMGs found in Bacteroidetes EVGs.
EVGs	viral group (gOTUs)	gene	e-value	Putative function	COG category		PFAM ID	PFAM domain description	Homologues with refseq Bacteroidetes genomes	Homologues with BacteroidetesMAGs
TARA_ERS488701_N000192	341	gene_10	7.5e-60	UDP-N-acetylglucosamine 2-epimerase	M	Cell wall/membrane/envelope biogenesis	PF02350.19,	Epimerase_2,	○	○
		gene_33	1.2e-24	sulfate reduction	EH	Amino acid transport and metabolism Coenzyme transport and metabolism	PF06508.13,	QueC,	○
		gene_7	2.5e-25	D-isomer specific 2-hydroxyacid dehydrogenase, catalytic domain	CH	Energy production and conversion Coenzyme transport and metabolism	PF02826.19, PF02737.18, PF03446.15,	2-Hacid_dh_C, 3HCDH_N, NAD_binding_2,	○
TARA_ERS488589_N000003	398	gene_1	1.8e-14	RmlD substrate binding domain	M	Cell wall/membrane/envelope biogenesis	PF01370.21, PF04321.17	Epimerase, RmlD_sub_bind
		gene_109	5.1e-36	GTP cyclohydrolase I family	S	Function unknown	PF14489.6, PF14819.6	QueF, QueF_N	○
		gene_138	1.1e-36	Cytidylyltransferase-like	IM	Lipid transport and metabolism Cell wall/membrane/envelope biogenesis	PF01467.26,	CTP_transf_like,
		gene_139	1.5e-19			na	PF03016.15,	Exostosin,
		gene_140	1.3e-54	Male sterility protein	M	Cell wall/membrane/envelope biogenesis	PF01073.19, PF01370.21, PF16363.5, PF04321.17	3Beta_HSD, Epimerase, GDP_Man_Dehyd, RmlD_sub_bind
		gene_145	2.7e-16	Exostosin family	M	Cell wall/membrane/envelope biogenesis	PF03016.15,	Exostosin,
		gene_159	2e-56	spermidine synthase activity	E	Amino acid transport and metabolism	PF03602.15,	Cons_hypoth95,
		gene_160	4.7e-37	S-adenosylmethionine decarboxylase	E	Amino acid transport and metabolism	PF02675.15,	AdoMet_dc,
		gene_161	1.3e-25	Catalyzes the decarboxylation of S-adenosylmethionine to S-adenosylmethioninamine (dcAdoMet)the propylamine donor required for the synthesis of the polyamines spermine and spermidine from the diamine putrescine	H	Coenzyme transport and metabolism	PF02675.15,	AdoMet_dc,
		gene_164	7.2e-31	6-pyruvoyl tetrahydropterin synthase	H	Coenzyme transport and metabolism	PF01242.19,	PTPS,
		gene_166	9.2e-107	GTP cyclohydrolase activity	S	Function unknown	PF02649.14,	GCHY-1,
		gene_176	3.9e-16	GlcNAc-PI de-N-acetylase	S	Function unknown	PF02585.17,	PIG-L,
		gene_177	2.5e-44	Epimerase dehydratase	GM	Carbohydrate transport and metabolism Cell wall/membrane/envelope biogenesis	PF01073.19, PF02737.18, PF01370.21, PF16363.5, PF04321.17, PF03721.14, PF00106.25,	3Beta_HSD, 3HCDH_N, Epimerase, GDP_Man_Dehyd, RmlD_sub_bindUDPG_MGDP_dh_N, adh_short
		gene_178	1.9e-07	2OG-Fe(II) oxygenase superfamily	S	Function unknown	PF13640.6,	2OG-FeII_Oxy_3,
		gene_182	8.1e-15	Aminotransferase class I and II	E	Amino acid transport and metabolism	PF00155.21,	Aminotran_1_2,
		gene_207	1e-22	Catalyzes the synthesis of activated sulfate	P	Inorganic ion transport and metabolism	PF01467.26,	CTP_transf_like,
		gene_4	3.3e-57	Belongs to the NAD(P)-dependent epimerase dehydratase family. dTDP-glucose dehydratase subfamily	M	Cell wall/membrane/envelope biogenesis	PF01073.19, PF01370.21, PF16363.5, PF04321.17	3Beta_HSD, Epimerase, GDP_Man_Dehyd, RmlD_sub_bind
		gene_51	3.7e-47	Sulfotransferase domain	S	Function unknown	PF00685.27, PF13469.6	Sulfotransfer_1, Sulfotransfer_3
		gene_66	4.4e-27	Protein of unknown function (DUF3307)	S	Function unknown	PF05138.12,	PaaA_PaaC,
TARA_ERS490346_N000037	405	gene_105	1.1e-22	GDP-mannose dehydrogenase	M	Cell wall/membrane/envelope biogenesis	PF00984.19, PF03721.14	UDPG_MGDP_dh, UDPG_MGDP_dh_N
		gene_106	1.2e-35	biosynthetic process	S	Function unknown	PF01467.26,	CTP_transf_like,
		gene_110	9.8e-37	PFAM NAD-dependent epimerase dehydratase	M	Cell wall/membrane/envelope biogenesis	PF01073.19, PF01370.21, PF16363.5, PF04321.17	3Beta_HSD, Epimerase, GDP_Man_Dehyd, RmlD_sub_bind
		gene_112	1.1e-39	Oxidoreductase family, NAD-binding Rossmann fold	S	Function unknown	PF01408.22,	GFO_IDH_MocA,
		gene_120	9.9e-11	Spore maturation protein CgeB	P	Inorganic ion transport and metabolism	PF01118.24	Semialdhyde_dh,
		gene_124	5.7e-10	Glycosyltransferase like family 2	M	Cell wall/membrane/envelope biogenesis	PF00534.20,	Glycos_transf_1,
		gene_125	1.9e-08	PFAM Glycosyl transferase, group 1	M	Cell wall/membrane/envelope biogenesis	PF00534.20,	Glycos_transf_1,
		gene_136	5.1e-12	Catalyzes the reduction of dTDP-6-deoxy-L-lyxo-4- hexulose to yield dTDP-L-rhamnose	M	Cell wall/membrane/envelope biogenesis	PF01370.21, PF16363.5, PF04321.17,	Epimerase, GDP_Man_Dehyd, RmlD_sub_bind,	○
TARA_ERS488929_N000326	464	gene_19	4.9e-54	GTP cyclohydrolase I activity	S	Function unknown	PF01227.22, PF14489.6	GTP_cyclohydroI, QueF
TARA_ERS488929_N000326		gene_21	3e-24	synthase	H	Coenzyme transport and metabolism	PF01242.19,	PTPS,
TARA_ERS489943_N000539		gene_27	1.7e-11	synthase	H	Coenzyme transport and metabolism	PF01242.19,	PTPS,
TARA_ERS489943_N000539		gene_30	8.2e-69	Queuosine biosynthesis protein QueC	H	Coenzyme transport and metabolism	PF00733.21, PF02540.17, PF06508.13,	Asn_synthase, NAD_synthase, QueC,	○	○
		gene_31	2.3e-37	Catalyzes the NADPH-dependent reduction of 7-cyano-7- deazaguanine (preQ0) to 7-aminomethyl-7-deazaguanine (preQ1)	F	Nucleotide transport and metabolism	PF01227.22, PF14489.6, PF14819.6,	GTP_cyclohydroI, QueF, QueF_N
TARA_ERS491107_N000346	465	gene_12	1.2e-43	PFAM GTP cyclohydrolase I	H	Coenzyme transport and metabolism	PF01227.22, PF14489.6	GTP_cyclohydroI, QueF
		gene_14	2.7e-14	synthase	H	Coenzyme transport and metabolism	PF01242.19,	PTPS,
TARA_ERS491107_N000346		gene_15	1e-63	Queuosine biosynthesis protein QueC	H	Coenzyme transport and metabolism	PF00733.21, PF02540.17, PF06508.13,	Asn_synthase, NAD_synthase, QueC,	○	○
TARA_ERS490320_N000240	468	gene_44	2.6e-65	GDP-mannose 4,6 dehydratase	GM	Carbohydrate transport and metabolism Cell wall/membrane/envelope biogenesis	PF01073.19, PF01370.21, PF16363.5, PF04321.17, PF00106.25,	3Beta_HSD, Epimerase, GDP_Man_Dehyd, RmlD_sub_bind, adh_short,
TARA_ERS490953_N000263		gene_27	1.1e-40			na	PF01126.20,	Heme_oxygenase,	○
TARA_ERS478007_N000306	469	gene_28	8.6e-63	Psort location Cytoplasmic, score 8.96	M	Cell wall/membrane/envelope biogenesis	PF01073.19, PF01073.19, PF01370.21, PF16363.5, PF04321.17,	3Beta_HSD, 3Beta_HSD, Epimerase, GDP_Man_Dehyd, RmlD_sub_bind	○
TARA_ERS490953_N000223		gene_42	1e-56	Phosphoadenosine phosphosulfate reductase	S	Function unknown	PF02540.17, PF06508.13	NAD_synthase, QueC
AP013515	470	gene_22	4e-13			na	PF00116.20,	COX2,	○
TARA_ERS478007_N000181		gene_21	1.8e-55	Phosphoadenosine phosphosulfate reductase	S	Function unknown	PF02540.17, PF06508.13, PF01227.22, PF14489.6	NAD_synthase, QueC, GTP_cyclohydroI, QueF
TARA_ERS478052_N000461		gene_19	1.6e-16	protein of Mannheimia haemolytica PHL213 UniRef RepID A7JSI2_PASHA	S	Function unknown	PF01503.17,	PRA-PH,
TARA_ERS488558_N000828		gene_28	3.2e-10			na	PF00116.20,	COX2,	○
TARA_ERS488558_N000869		gene_10	4e-21	Putative phage serine protease XkdF	S	Function unknown	PF02668.16,	TauD,	○
TARA_ERS488813_N000314		gene_15	3e-18	protein disulfide oxidoreductase activity	S	Function unknown	PF01503.17,	PRA-PH,
TARA_ERS488836_N000239		gene_42	3e-18	protein disulfide oxidoreductase activity	S	Function unknown	PF01503.17,	PRA-PH,
TARA_ERS488929_N000303		gene_33	2.6e-32	Prolyl 4-hydroxylase alpha subunit homologues.	O	Post-translational modification, protein turnover, and chaperones	PF13640.6,	2OG-FeII_Oxy_3,
TARA_ERS490953_N000167		gene_43	7.3e-12	synthase	H	Coenzyme transport and metabolism	PF01242.19,	PTPS,
TARA_ERS490953_N000167		gene_45	2.5e-59	GTP cyclohydrolase I activity	S	Function unknown	PF01227.22, PF14489.6	GTP_cyclohydroI, QueF
TARA_ERS490346_N000483	472	gene_45	2e-11	Pyridoxal-phosphate dependent enzyme	S	Function unknown	PF00291.25,	PALP,
TARA_ERS488340_N000863	474	gene_26	8.5e-15	von willebrand factor, type A	Q	Secondary metabolites biosynthesis, transport, and catabolism	PF09206.11,	ArabFuran-catal,	○	○
TARA_ERS488813_N000313	478	gene_30	4.2e-111	phosphoadenosine phosphosulfate	S	Function unknown	PF06508.13,	QueC,
TARA_ERS488448_N000694	481	gene_5	3.3e-63	Prolyl 4-hydroxylase alpha subunit homologues.	O	Post-translational modification, protein turnover, and chaperones	PF03171.20, PF13640.6	2OG-FeII_Oxy, 2OG-FeII_Oxy_3
TARA_ERS488836_N000172	482	gene_11	7.9e-17	6-pyruvoyl tetrahydropterin synthase	H	Coenzyme transport and metabolism	PF01242.19,	PTPS,
		gene_12	6.8e-79	Queuosine biosynthesis protein QueC	S	Function unknown	PF02540.17, PF06508.13	NAD_synthase, QueC
		gene_9	8.3e-66	gtp cyclohydrolase	H	Coenzyme transport and metabolism	PF01227.22,	GTP_cyclohydroI,
TARA_ERS490204_N000364		gene_18	4e-59	catalyzes the formation of formate and 2-amino-4-hydroxy-6-(erythro-1,2, 3-trihydroxypropyl)dihydropteridine triphosphate from GTP and water	F	Nucleotide transport and metabolism	PF01227.22, PF14489.6	GTP_cyclohydroI, QueF
		gene_21	1.1e-20	synthase	H	Coenzyme transport and metabolism	PF01242.19,	PTPS,
TARA_ERS490204_N000364		gene_31	6.2e-33			na	PF10014.9,	2OG-Fe_Oxy_2,
TARA_ERS488448_N000283	483	gene_5	1.2e-49	GTP cyclohydrolase I activity	S	Function unknown	PF01227.22, PF14489.6	GTP_cyclohydroI, QueF
TARA_ERS488448_N000283		gene_7	4.3e-47	6-pyruvoyl tetrahydrobiopterin synthase	H	Coenzyme transport and metabolism	PF01242.19,	PTPS,	○	○
		gene_8	1.2e-64	Catalyzes the ATP-dependent conversion of 7-carboxy-7- deazaguanine (CDG) to 7-cyano-7-deazaguanine (preQ(0))	F	Nucleotide transport and metabolism	PF00733.21, PF02540.17, PF06508.13,	Asn_synthase, NAD_synthase, QueC,	○
OBV_N00135	484	gene_2	1.6e-46	GTP cyclohydrolase	H	Coenzyme transport and metabolism	PF01227.22, PF14489.6	GTP_cyclohydroI, QueF
OBV_N00135		gene_43	6.8e-18	synthase	H	Coenzyme transport and metabolism	PF01242.19,	PTPS,	○
TARA_ERS490346_N000441	487	gene_25	1.5e-51	GTP cyclohydrolase I activity	S	Function unknown	PF01053.20, PF01227.22, PF14489.6,	Cys_Met_Meta_PP, GTP_cyclohydroI, QueF,
TARA_ERS490346_N000441		gene_28	6.4e-16	synthase	H	Coenzyme transport and metabolism	PF01242.19,	PTPS,
TARA_ERS490285_N000146	490	gene_16	1.3e-38	Nitrogen regulatory protein P-II	E	Amino acid transport and metabolism	PF00543.22,	P-II,	○	○
TARA_ERS490320_N000023		gene_46	1.3e-38	Nitrogen regulatory protein P-II	E	Amino acid transport and metabolism	PF00543.22,	P-II	○	○
TARA_ERS490142_N000102	491	gene_50	2.3e-31	Belongs to the P(II) protein family	K	Transcription	PF00543.22,	P-II,	○	○
TARA_ERS490053_N000309	492	gene_48	2e-39	Belongs to the P(II) protein family	K	Transcription	PF00543.22,	P-II,	○	○
TARA_ERS488448_N000780	493	gene_25	2.7e-73	domain protein	Q	Secondary metabolites biosynthesis, transport, and catabolism	PF00122.20,	E1-E2_ATPase,	○
TARA_ERS488448_N000127	504	gene_20	4.6e-11	COG1705 Muramidase (flagellum-specific)	NU	Cell motility Intracellular trafficking, secretion, and vesicular transport	PF01832.20,	Glucosaminidase,	○	○
TARA_ERS488892_N000066		gene_11	1.1e-140			na	PF00016.20,	RuBisCO_large,	○
TARA_ERS492198_N000080		gene_66	8.7e-135			na	PF00016.20,	RuBisCO_large,	○
OBV_N00025	506	gene_64	1.2e-23			na	PF14489.6,	QueF,	○	○
TARA_ERS488757_N000031	509	gene_39	2.4e-117	Ribonucleotide reductase, small chain	F	Nucleotide transport and metabolism	PF02915.17,	Rubrerythrin,	○	○
TARA_ERS488340_N000358	510	gene_5	1.9e-10			na	PF13640.6, PF13661.6	2OG-FeII_Oxy_3, 2OG-FeII_Oxy_4
TARA_ERS488340_N000358		gene_62	3.3e-24	5-dioxygenase	O	Post-translational modification, protein turnover, and chaperones	PF00534.20,	Glycos_transf_1
TARA_ERS488354_N000081		gene_5	1.9e-10			na	PF13640.6, PF13661.6	2OG-FeII_Oxy_3, 2OG-FeII_Oxy_4
TARA_ERS488354_N000081		gene_62	3.3e-24	5-dioxygenase	O	Post-translational modification, protein turnover, and chaperones	PF00534.20,	Glycos_transf_1
TARA_ERS489285_N000130	514	gene_42	1e-08			na	PF13640.6, PF13661.6	2OG-FeII_Oxy_3, 2OG-FeII_Oxy_4
LDNP01000001	519	gene_61	2.4e-41	mannosyl-glycoprotein endo-beta-N-acetylglucosaminidase	NU	Cell motility Intracellular trafficking, secretion, and vesicular transport	PF01832.20,	Glucosaminidase,	○
TARA_ERS490346_N000066	523	gene_14	2.8e-121	Ribonucleotide Reductase	F	Nucleotide transport and metabolism	PF02915.17,	Rubrerythrin,	○	○
TARA_ERS492160_N000078		gene_24	8.9e-120	Ribonucleotide Reductase	F	Nucleotide transport and metabolism	PF02915.17,	Rubrerythrin,		○
TARA_ERS488813_N000030	524	gene_46	2.9e-42	NAD-dependent epimerase dehydratase	M	Cell wall/membrane/envelope biogenesis	PF01073.19, PF01370.21, PF16363.5, PF04321.17, PF00106.25,	3Beta_HSD, Epimerase, GDP_Man_Dehyd, RmlD_sub_bind, adh_short
